# Supplementary material for: Functional Dissection of pri-miR-290~295 in Dgcr8 Knockout Mouse Embryonic Stem Cells
Source: Int J Mol Sci. 2019 Sep 5;20(18):4345. doi: 10.3390/ijms20184345 (PMC6770266; doi:10.3390/ijms20184345)
Supplement: Supplementary file 1 [file ijms-20-04345-s001.zip]

Archive with 1 entries (1 files):
- ijms-572295-SI.xlsx
