# Supplementary material for: Functional Dissection of pri-miR-290~295 in Dgcr8 Knockout Mouse Embryonic Stem Cells
Source: Int J Mol Sci. 2019 Sep 5;20(18):4345. doi: 10.3390/ijms20184345 (PMC6770266; doi:10.3390/ijms20184345)
Supplement: Supplementary file 1 [file ijms-20-04345-s001.zip › ijms-572295-SI.xlsx]

## Sheet: Table S1
Supplementary Table 1:Accumulated pre-miRNA reads in Dg8 KO v.s. Wild type
Note: Shown is the average of two replicates.
pre-miRNA_Name	Accumulated reads
mmu-mir-290a;mmu-mir-290b	106.165
mmu-mir-291b	105.199
mmu-mir-293	80.4239
mmu-mir-292a;mmu-mir-292b	74.4563
mmu-mir-291a	72.7361
mmu-mir-294	40.5615
mmu-mir-295	24.0417
mmu-mir-704	12.6002
mmu-mir-700	10.7409
mmu-mir-3074-1;mmu-mir-24-1	9.21023
mmu-mir-17	8.99256
mmu-mir-92a-1	7.93285
mmu-mir-6914	7.39366
mmu-mir-410	5.82763
mmu-mir-485	5.14516
mmu-mir-101a	5.08092
mmu-mir-296	5.01494
mmu-mir-382	4.4268
mmu-mir-298	4.33605
mmu-mir-23b	3.69807
mmu-mir-9718	3.64124
mmu-mir-1902	3.58635
mmu-mir-27b	3.1478
mmu-mir-134	3.09782
mmu-mir-5113	3.04522
mmu-mir-29b-1	2.79029
mmu-mir-377	2.64393
mmu-mir-182	2.63741
mmu-mir-5131	2.60905
mmu-mir-29a	2.57684
mmu-mir-433	2.27291
mmu-let-7f-1	1.87447
mmu-mir-106a	1.86498
mmu-mir-8108	1.8285
mmu-let-7a-1	1.81653
mmu-mir-6409	1.77297
mmu-mir-376a	1.74425
mmu-mir-425	1.5895
mmu-mir-330	1.55351
mmu-mir-541	1.54583
mmu-mir-96	1.52693
mmu-mir-300	1.51889
mmu-mir-376c	1.40127
mmu-mir-705	1.39855
mmu-mir-412	1.31397
mmu-mir-431	1.30635
mmu-mir-127	1.28481
mmu-mir-20a	1.26869
mmu-let-7b	1.21323
mmu-mir-34a	1.20236
mmu-mir-15a	1.16989
mmu-mir-142b;mmu-mir-142a	1.14345
mmu-mir-18a	1.1377
mmu-mir-21a	1.13673
mmu-mir-124-1	1.12178
mmu-mir-1981	1.11824
mmu-mir-130c	1.09003
mmu-mir-3070-2	1.0497
mmu-mir-147	1.03529
mmu-mir-7231	0.98413
mmu-let-7d	0.943901
mmu-let-7c-2	0.93194
mmu-mir-5101	0.865127
mmu-mir-1901	0.821081
mmu-mir-30d	0.810438
mmu-mir-301b	0.805729
mmu-mir-8119	0.799479
mmu-mir-1191a	0.761874
mmu-mir-154	0.740098
mmu-mir-222	0.740098
mmu-let-7g	0.717943
mmu-mir-3070-1	0.711227
mmu-mir-8091	0.698754
mmu-mir-125a	0.692464
mmu-mir-376b	0.690458
mmu-mir-496a	0.668788
mmu-mir-130b	0.656044
mmu-mir-6381	0.650228
mmu-mir-191	0.646633
mmu-mir-409	0.644695
mmu-mir-22	0.644405
mmu-mir-18b	0.641371
mmu-mir-221	0.621571
mmu-mir-183	0.549777
mmu-mir-195b	0.544098
mmu-mir-668	0.543128
mmu-mir-698	0.532866
mmu-mir-106b	0.523329
mmu-mir-1907	0.518822
mmu-mir-453	0.498335
mmu-mir-16-1	0.487948
mmu-mir-654	0.464686
mmu-mir-140	0.458938
mmu-mir-367	0.453405
mmu-mir-6369	0.452921
mmu-mir-3071;mmu-mir-136	0.432704
mmu-mir-30b	0.430067
mmu-mir-434	0.429312
mmu-mir-196b	0.418371
mmu-mir-26a-2	0.406673
mmu-mir-181c	0.406188
mmu-mir-369	0.406188
mmu-mir-6979	0.405142
mmu-mir-675	0.403272
mmu-mir-301a	0.402448
mmu-mir-12183	0.400442
mmu-mir-181d	0.360425
mmu-mir-19a	0.358487
mmu-mir-23a	0.350454
mmu-mir-494	0.350384
mmu-mir-6901	0.333695
mmu-mir-666	0.331138
mmu-mir-130a	0.309816
mmu-mir-205	0.287177
mmu-mir-200a	0.286693
mmu-mir-138-1	0.28427
mmu-mir-1188	0.283437
mmu-mir-6903	0.274919
mmu-mir-6995	0.259761
mmu-mir-429	0.239476
mmu-let-7e	0.238507
mmu-mir-370	0.22992
mmu-mir-7673	0.214414
mmu-mir-495	0.213997
mmu-mir-1247	0.213929
mmu-mir-32	0.210189
mmu-mir-351	0.191774
mmu-mir-125b-1	0.19129
mmu-mir-432	0.19129
mmu-mir-9-2;mmu-mir-9b-2	0.189904
mmu-mir-6897	0.181734
mmu-mir-331	0.167681
mmu-mir-503	0.167681
mmu-mir-322	0.166228
mmu-mir-5126	0.165743
mmu-mir-6947	0.164426
mmu-mir-2139	0.159095
mmu-mir-302b	0.15861
mmu-mir-31	0.157641
mmu-mir-341	0.157156
mmu-mir-320	0.144073
mmu-mir-6363	0.144073
mmu-mir-1193	0.143589
mmu-mir-20b	0.143104
mmu-mir-9-3;mmu-mir-9b-3	0.14262
mmu-mir-10b	0.14165
mmu-mir-337;mmu-mir-3544	0.134517
mmu-mir-6938	0.134033
mmu-mir-7665	0.119011
mmu-mir-200b	0.118042

## Sheet: Table S2
Supplementary Table 2: Foldchange and P value in Dg8/290 DKO v.s. Dg8 KO
Note: Shown is the average of two replicates.
gene_ID	gene_Name	Log2FC	-Log10(P value)
ENSMUSG00000078817	Nlrp12	9.7857	118.89
ENSMUSG00000027584	Oprl1	4.96817	2.29393
ENSMUSG00000065118	Gm23297	4.69487	1.45241
ENSMUSG00000044749	Abca6	4.69364	0.499848
ENSMUSG00000106537	RP23-478E6.3	4.66923	0.479685
ENSMUSG00000097323	4930426I24Rik	4.54757	1.26302
ENSMUSG00000061780	Cfd	4.53485	1.03358
ENSMUSG00000085683	9130409J20Rik	4.44242	0.448824
ENSMUSG00000104459	Gm37824	4.42536	0.924847
ENSMUSG00000042386	Tex13	4.39231	1.87024
ENSMUSG00000107151	RP24-80F7.8	4.38369	0.976692
ENSMUSG00000076180	Gm24938	4.38353	1.27605
ENSMUSG00000083658	Gm15798	4.37025	1.16188
ENSMUSG00000029656	C8b	4.3448	1.29072
ENSMUSG00000061972	Olfr99	4.33824	0.434905
ENSMUSG00000098698	Mir6960	4.22666	1.20128
ENSMUSG00000099242	Obox4-ps3	4.19901	0.832708
ENSMUSG00000025141	Myadml2	4.1985	1.04008
ENSMUSG00000107085	RP24-544J6.7	4.19844	1.06154
ENSMUSG00000083974	Gm16053	4.18256	0.414405
ENSMUSG00000027524	Edn3	4.17099	1.39972
ENSMUSG00000020062	Slc5a8	4.15964	1.48797
ENSMUSG00000083619	Gm14414	4.15467	1.18631
ENSMUSG00000087939	Gm23676	4.15044	0.78127
ENSMUSG00000085936	2610307P16Rik	4.01893	1.73256
ENSMUSG00000029343	Crybb1	4.00433	0.831968
ENSMUSG00000103293	Gm5842	4.00433	0.831968
ENSMUSG00000106451	RP24-491C20.4	4.00433	0.831968
ENSMUSG00000042286	Stab1	3.99429	1.42694
ENSMUSG00000087034	Cbfa2t2-ps1	3.96852	0.930471
ENSMUSG00000102775	Gm38160	3.96829	1.17434
ENSMUSG00000022665	Ccdc80	3.96821	1.2437
ENSMUSG00000025175	Fn3k	3.95203	1.08824
ENSMUSG00000050328	Hoxc12	3.95017	0.749481
ENSMUSG00000064720	Gm25856	3.94952	0.586126
ENSMUSG00000098635	Gm27741	3.94952	0.586126
ENSMUSG00000092457	Gm8835	3.93569	1.08825
ENSMUSG00000032773	Chrm1	3.93512	1.04909
ENSMUSG00000056569	Mpz	3.93493	1.03602
ENSMUSG00000023992	Trem2	3.9347	1.01973
ENSMUSG00000099543	Gm29322	3.93442	0.998372
ENSMUSG00000095903	Olfr968	3.92999	0.568557
ENSMUSG00000066477	Gm16551	3.92748	1.59077
ENSMUSG00000106946	RP23-392I2.3	3.91801	1.02907
ENSMUSG00000092577	Gm7393	3.90821	0.37915
ENSMUSG00000021743	Fezf2	3.82613	1.08894
ENSMUSG00000065767	Gm23849	3.78268	2.228
ENSMUSG00000103785	Gm35025	3.7564	1.3865
ENSMUSG00000082383	Gm9670	3.75273	0.966971
ENSMUSG00000103964	Gm8407	3.74063	0.358159
ENSMUSG00000105576	RP23-50G20.5	3.74063	0.358159
ENSMUSG00000089044	Gm26170	3.73964	0.495782
ENSMUSG00000098499	Mir6975	3.73869	0.597892
ENSMUSG00000101955	Gm29376	3.73869	0.597892
ENSMUSG00000073804	Nps	3.73759	0.698952
ENSMUSG00000104479	Gm10305	3.73501	0.888835
ENSMUSG00000044951	Mylk4	3.71706	0.494021
ENSMUSG00000097365	C030034L19Rik	3.71605	0.741899
ENSMUSG00000102234	Gm37885	3.71578	0.796461
ENSMUSG00000085873	Ttc39aos1	3.7134	1.138
ENSMUSG00000051648	Kctd19	3.71246	1.23398
ENSMUSG00000027273	Snap25	3.69797	1.31502
ENSMUSG00000044550	Tceal3	3.69673	1.13981
ENSMUSG00000088494	Gm24399	3.69663	1.12294
ENSMUSG00000077557	Gm23706	3.6962	1.0456
ENSMUSG00000037477	Tbx10	3.69511	0.795452
ENSMUSG00000029384	2010109A12Rik	3.6951	0.795527
ENSMUSG00000092660	Gm22403	3.69507	0.786695
ENSMUSG00000081679	Gm11874	3.69469	0.672836
ENSMUSG00000049897	Stkld1	3.68039	1.14529
ENSMUSG00000087683	Gm11712	3.67834	1.04597
ENSMUSG00000069763	Tmem100	3.6776	1.2427
ENSMUSG00000081873	Gm15197	3.67404	0.771258
ENSMUSG00000099112	Gm27406	3.67301	0.686473
ENSMUSG00000105776	RP24-122N23.3	3.67286	0.672768
ENSMUSG00000062209	Erbb4	3.67221	0.612507
ENSMUSG00000069236	Gm7251	3.67089	0.471496
ENSMUSG00000099623	Gm4526	3.67089	0.471496
ENSMUSG00000087442	Gm14453	3.66977	3.6058
ENSMUSG00000105048	RP24-230J14.1	3.64852	0.54572
ENSMUSG00000079534	Gm5640	3.64783	0.502698
ENSMUSG00000035539	E230008N13Rik	3.64779	0.500468
ENSMUSG00000048626	Klf17	3.64557	0.346435
ENSMUSG00000086885	Gm13846	3.64555	0.346433
ENSMUSG00000086341	Gm15932	3.63881	1.30118
ENSMUSG00000026581	Sell	3.62295	1.13931
ENSMUSG00000065578	Mir181b-2	3.52835	0.898486
ENSMUSG00000067212	H2-T23	3.51912	1.2664
ENSMUSG00000106832	RP24-103L16.3	3.43891	0.449734
ENSMUSG00000087480	Gm15910	3.43861	0.46292
ENSMUSG00000091990	Gm9672	3.43843	0.473791
ENSMUSG00000032942	Ucp3	3.43653	0.561352
ENSMUSG00000107107	AC124496.1	3.43643	0.565467
ENSMUSG00000033633	Clec18a	3.4361	0.579354
ENSMUSG00000104662	RP24-82B23.5	3.43361	0.674302
ENSMUSG00000106547	RP23-441I24.5	3.42184	1.21543
ENSMUSG00000086656	Gm15701	3.41207	0.389856
ENSMUSG00000081487	Gm13689	3.41115	1.16541
ENSMUSG00000106476	RP24-210N1.4	3.41113	0.482019
ENSMUSG00000097274	Gm26564	3.4111	0.4844
ENSMUSG00000031779	Ccl22	3.41109	0.485312
ENSMUSG00000097595	1500002F19Rik	3.41109	0.485312
ENSMUSG00000061540	Orm2	3.41001	0.574014
ENSMUSG00000094318	Gm13144	3.40992	0.580742
ENSMUSG00000029206	Nsun7	3.4099	0.582569
ENSMUSG00000023263	9530002B09Rik	3.40947	0.614236
ENSMUSG00000029072	Tas1r3	3.40758	0.7359
ENSMUSG00000082099	Gm12013	3.40701	0.768361
ENSMUSG00000090009	Gm16282	3.40635	0.804035
ENSMUSG00000089842	Pitpnm2os2	3.40629	0.806894
ENSMUSG00000085509	Gm11521	3.4057	0.836621
ENSMUSG00000106818	RP23-21D6.2	3.40487	0.876367
ENSMUSG00000025496	Drd4	3.39996	1.06597
ENSMUSG00000100480	Gm29156	3.39347	1.06688
ENSMUSG00000031963	Bmper	3.39233	1.46857
ENSMUSG00000086827	4930461C15Rik	3.38373	0.384549
ENSMUSG00000103163	Gm38146	3.38373	0.384549
ENSMUSG00000087411	Gm16048	3.38367	0.477978
ENSMUSG00000056257	Gm5447	3.38366	0.480423
ENSMUSG00000099280	Gm27991	3.38366	0.481346
ENSMUSG00000082323	Gm15314	3.38366	0.492078
ENSMUSG00000053279	Aldh1a1	3.38358	0.569401
ENSMUSG00000099605	1700066N21Rik	3.38357	0.578284
ENSMUSG00000073482	Gm10517	3.38357	0.584471
ENSMUSG00000021099	Six6	3.38354	0.608057
ENSMUSG00000054901	Arhgef33	3.38354	0.608057
ENSMUSG00000101162	Gm26728	3.38351	0.636294
ENSMUSG00000081339	Gm16044	3.38349	0.652419
ENSMUSG00000101176	Gm29095	3.38349	0.657566
ENSMUSG00000098328	Gm27271	3.38348	0.662544
ENSMUSG00000033007	Asic4	3.38345	0.684709
ENSMUSG00000082985	Gm14042	3.38345	0.684709
ENSMUSG00000084383	Gm13370	3.38344	0.689533
ENSMUSG00000022362	Gm29394	3.38343	0.707459
ENSMUSG00000030317	Timp4	3.38335	0.761022
ENSMUSG00000090674	Gm17082	3.38317	0.874918
ENSMUSG00000096997	Gm26791	3.38314	0.89124
ENSMUSG00000096775	Gm5796	3.38282	1.05001
ENSMUSG00000097444	Gm10489	3.36542	1.04028
ENSMUSG00000050526	4933406M09Rik	3.36239	0.910039
ENSMUSG00000058812	0610039K10Rik	3.36031	0.800833
ENSMUSG00000092103	Gm17039	3.35878	0.707046
ENSMUSG00000089729	Gm16552	3.35793	0.648151
ENSMUSG00000099314	Gm27734	3.35789	0.645171
ENSMUSG00000097011	Gm4651	3.35783	0.641492
ENSMUSG00000081399	Gm14921	3.35773	0.633397
ENSMUSG00000095040	1700001J03Rik	3.35754	0.619329
ENSMUSG00000103847	Gm20056	3.35689	0.568566
ENSMUSG00000090107	Gm11492	3.35673	0.555774
ENSMUSG00000086628	Gm16157	3.35671	0.553819
ENSMUSG00000103904	Gm37497	3.3564	0.527979
ENSMUSG00000104208	Gm37401	3.35618	0.507955
ENSMUSG00000092556	Olfr755-ps1	3.35575	0.467807
ENSMUSG00000022376	Adcy8	3.35483	0.373425
ENSMUSG00000078921	Tgtp2	3.35483	0.373425
ENSMUSG00000098827	Gm27399	3.35483	0.373425
ENSMUSG00000035349	Mia2	3.33759	0.803447
ENSMUSG00000055761	Nkain3	3.33678	0.782287
ENSMUSG00000064844	Gm26202	3.33141	0.6185
ENSMUSG00000090004	Gm16125	3.33107	0.606713
ENSMUSG00000096257	Gm6537	3.32767	0.475356
ENSMUSG00000091587	Gm17191	3.3262	0.408293
ENSMUSG00000045391	1700120B22Rik	3.32453	0.321806
ENSMUSG00000055108	Phxr2	3.32453	0.321806
ENSMUSG00000087615	Pnpla1os	3.32453	0.321806
ENSMUSG00000096857	Gm7732	3.32453	0.321806
ENSMUSG00000106377	AC124095.1	3.32453	0.321806
ENSMUSG00000063935	Zar1	3.32423	0.307786
ENSMUSG00000103608	4930442P19Rik	3.32423	0.307785
ENSMUSG00000031385	Plxnb3	3.30384	0.998185
ENSMUSG00000105358	RP23-27B23.9	3.26053	1.01644
ENSMUSG00000089296	Gm23205	3.24568	1.09035
ENSMUSG00000084487	Gm23787	3.24338	0.74831
ENSMUSG00000065423	Mir181a-2	3.13682	0.610545
ENSMUSG00000079146	Gm15353	3.12356	1.01754
ENSMUSG00000039007	Cpq	3.1188	0.793979
ENSMUSG00000008438	Adam21	3.10728	0.74968
ENSMUSG00000048022	Tmem229a	3.10624	1.24689
ENSMUSG00000055271	9330161L09Rik	3.10249	0.862959
ENSMUSG00000000567	Sox9	3.09541	0.748708
ENSMUSG00000060459	Kng2	3.06674	1.51366
ENSMUSG00000025243	Slc6a20b	3.02517	0.273174
ENSMUSG00000034339	Gm5689	3.02517	0.273174
ENSMUSG00000034402	Kcnh5	3.02517	0.273174
ENSMUSG00000051056	Gja10	3.02517	0.273174
ENSMUSG00000052270	Fpr2	3.02517	0.273174
ENSMUSG00000062245	Olfr170	3.02517	0.273174
ENSMUSG00000065456	Mir106a	3.02517	0.273174
ENSMUSG00000071749	4933412E24Rik	3.02517	0.273174
ENSMUSG00000073765	Gm12863	3.02517	0.273174
ENSMUSG00000080925	Gm13682	3.02517	0.273174
ENSMUSG00000082551	Gm15065	3.02517	0.273174
ENSMUSG00000086991	Gm15334	3.02517	0.273174
ENSMUSG00000087887	Gm23598	3.02517	0.273174
ENSMUSG00000090164	BC035044	3.02517	0.273174
ENSMUSG00000091003	Gm7244	3.02517	0.273174
ENSMUSG00000093501	Vmn1r22	3.02517	0.273174
ENSMUSG00000097742	Gm26535	3.02517	0.273174
ENSMUSG00000106934	RP23-16N23.2	3.02517	0.273174
ENSMUSG00000104787	RP23-10D15.4	3.02513	0.273169
ENSMUSG00000054204	Fam150b	3.02513	0.273169
ENSMUSG00000000817	Fasl	3.02513	0.273169
ENSMUSG00000076143	Mir708	3.02369	0.331505
ENSMUSG00000104930	RP23-226J22.2	3.02369	0.331505
ENSMUSG00000082171	Rpl27-ps2	3.02364	0.333691
ENSMUSG00000107256	RP24-297N9.13	3.02364	0.333691
ENSMUSG00000106161	RP24-95J4.1	3.02362	0.334309
ENSMUSG00000085256	Dmrta2os	3.02336	0.343824
ENSMUSG00000086032	Gm15929	3.02147	0.406307
ENSMUSG00000107168	RP23-463H10.1	3.02147	0.406307
ENSMUSG00000065399	Mir133a-1	3.02147	0.406527
ENSMUSG00000097681	Gm26643	3.02141	0.40811
ENSMUSG00000086105	Gm11636	3.02121	0.414327
ENSMUSG00000103200	Gm37328	3.02121	0.414327
ENSMUSG00000095944	n-R5s210	3.02107	0.418903
ENSMUSG00000010505	Myt1	3.02035	0.439878
ENSMUSG00000076532	Igkv4-91	3.02027	0.442231
ENSMUSG00000035429	Ptprh	3.02025	0.442607
ENSMUSG00000090955	Gm17097	3.01993	0.451922
ENSMUSG00000022445	Cyp2d26	3.01979	0.455986
ENSMUSG00000029248	1700023E05Rik	3.01979	0.455986
ENSMUSG00000041138	Nme8	3.01955	0.462579
ENSMUSG00000038801	Scgb1c1	3.01763	0.512981
ENSMUSG00000048865	Arhgap30	3.01517	0.570998
ENSMUSG00000058567	Gm2531	3.01497	0.575366
ENSMUSG00000096346	Gm22887	3.01461	0.583277
ENSMUSG00000046109	AB041806	3.01364	0.603894
ENSMUSG00000087552	Gm15819	3.00978	0.678783
ENSMUSG00000085524	Gm14224	3.00904	0.691946
ENSMUSG00000060794	Tssk5	3.00689	0.728218
ENSMUSG00000036744	Olfr701	2.98761	0.28253
ENSMUSG00000044361	BC024139	2.98761	0.28253
ENSMUSG00000055540	Epha6	2.98761	0.28253
ENSMUSG00000064867	Gm25039	2.98761	0.28253
ENSMUSG00000067780	Pi15	2.98761	0.28253
ENSMUSG00000085811	Cep112os2	2.98761	0.28253
ENSMUSG00000087297	Gm15494	2.98761	0.28253
ENSMUSG00000095607	Trav5-4	2.98761	0.28253
ENSMUSG00000101674	4930444A19Rik	2.98761	0.28253
ENSMUSG00000106775	RP23-124H2.4	2.98761	0.28253
ENSMUSG00000076459	Mir758	2.98677	0.364983
ENSMUSG00000077635	Gm22150	2.98677	0.364983
ENSMUSG00000086838	Gm16212	2.98677	0.364983
ENSMUSG00000106220	RP24-488I7.1	2.98677	0.364983
ENSMUSG00000021200	Asb2	2.98666	0.375135
ENSMUSG00000025479	Cyp2e1	2.98666	0.375135
ENSMUSG00000087722	Gm26277	2.98666	0.375135
ENSMUSG00000045794	Lkaaear1	2.98632	0.403098
ENSMUSG00000030107	Usp18	2.98609	0.421437
ENSMUSG00000100337	Gm5066	2.98586	0.439746
ENSMUSG00000039851	4932438H23Rik	2.98575	0.447792
ENSMUSG00000099378	1700067G17Rik	2.98575	0.447792
ENSMUSG00000101832	Gm28982	2.98575	0.447792
ENSMUSG00000040505	Abcg5	2.98568	0.452712
ENSMUSG00000080384	Gm22105	2.98545	0.469699
ENSMUSG00000082947	Gm12587	2.98544	0.470174
ENSMUSG00000087458	Gm13999	2.98534	0.476908
ENSMUSG00000080069	Gm41	2.9853	0.47946
ENSMUSG00000048544	5930422O12Rik	2.98489	0.507684
ENSMUSG00000085837	Kcnmb4os2	2.98473	0.518087
ENSMUSG00000027978	Prss12	2.98471	0.519471
ENSMUSG00000063021	Hist1h2ak	2.98469	0.520341
ENSMUSG00000102817	Gm6185	2.98436	0.541662
ENSMUSG00000013936	Myl2	2.98418	0.552913
ENSMUSG00000051599	Pcdhb2	2.98404	0.560941
ENSMUSG00000105838	RP24-93M7.2	2.98398	0.564854
ENSMUSG00000036892	Prodh2	2.9825	0.645658
ENSMUSG00000092130	D030025P21Rik	2.98192	0.674477
ENSMUSG00000042655	Fam159b	2.98046	0.740383
ENSMUSG00000067279	Ppp1r3c	2.97882	0.805709
ENSMUSG00000092216	Gm19345	2.97869	0.810553
ENSMUSG00000039661	Dusp26	2.97562	0.912102
ENSMUSG00000030325	Klrb1c	2.97092	0.601775
ENSMUSG00000105179	RP23-18K20.3	2.96094	0.901542
ENSMUSG00000039217	Il18	2.95715	0.619466
ENSMUSG00000097728	Gm26840	2.95641	0.785975
ENSMUSG00000092518	Fam71e2	2.9552	0.723708
ENSMUSG00000073418	C4b	2.95506	0.716241
ENSMUSG00000097165	2210008F06Rik	2.95469	0.6954
ENSMUSG00000086446	Prkag2os1	2.95452	0.685703
ENSMUSG00000095367	Gm20784	2.95405	0.657232
ENSMUSG00000086216	Gm13610	2.95396	0.65216
ENSMUSG00000097155	Gm26511	2.95396	0.652109
ENSMUSG00000091083	Gm4535	2.95388	0.647116
ENSMUSG00000083378	Gm13196	2.9533	0.609903
ENSMUSG00000064587	Gm25131	2.95316	0.60011
ENSMUSG00000105848	RP23-306G1.11	2.95316	0.60011
ENSMUSG00000085846	Gm15597	2.9531	0.596263
ENSMUSG00000086690	4933406J10Rik	2.95286	0.580089
ENSMUSG00000091695	Gm17669	2.95284	0.578405
ENSMUSG00000104401	Gm20750	2.95265	0.564776
ENSMUSG00000102615	Gm37844	2.9526	0.561564
ENSMUSG00000030468	Siglecg	2.95235	0.542916
ENSMUSG00000080468	Mir1195	2.95235	0.542916
ENSMUSG00000050558	Prokr2	2.95234	0.541785
ENSMUSG00000079304	4933413G19Rik	2.9522	0.531266
ENSMUSG00000032744	Heyl	2.95179	0.499271
ENSMUSG00000098989	Mir7223	2.95165	0.488179
ENSMUSG00000055197	Fev	2.95157	0.481584
ENSMUSG00000094286	Gm12424	2.95153	0.47812
ENSMUSG00000044162	Tnip3	2.95143	0.46996
ENSMUSG00000078920	Ifi47	2.9514	0.467304
ENSMUSG00000090386	Mir99ahg	2.95137	0.464609
ENSMUSG00000029102	Hgfac	2.95132	0.460638
ENSMUSG00000020614	Fam20a	2.95109	0.439984
ENSMUSG00000106883	RP23-223J11.1	2.951	0.431771
ENSMUSG00000085865	Gm15966	2.95098	0.430136
ENSMUSG00000049576	Zfa-ps	2.95097	0.429896
ENSMUSG00000073242	Dnmt3aos	2.95079	0.412415
ENSMUSG00000024682	Gif	2.95059	0.394101
ENSMUSG00000093302	Gm23801	2.95059	0.394101
ENSMUSG00000099033	Mir7013	2.95059	0.394101
ENSMUSG00000032257	Ankk1	2.95056	0.390495
ENSMUSG00000084497	Gm22107	2.95036	0.726319
ENSMUSG00000089976	Gm2389	2.95032	0.366117
ENSMUSG00000105134	RP23-328P19.4	2.95032	0.366117
ENSMUSG00000086455	Gm11815	2.95022	0.355942
ENSMUSG00000087518	Gm13561	2.95022	0.355942
ENSMUSG00000035131	Brinp3	2.95021	0.35525
ENSMUSG00000081801	Dnmt3l-ps1	2.95021	0.35525
ENSMUSG00000089422	Gm26008	2.95021	0.35525
ENSMUSG00000094820	Gm23805	2.95021	0.35525
ENSMUSG00000106856	RP23-458A10.4	2.95021	0.35525
ENSMUSG00000089690	Gm16569	2.95019	0.352906
ENSMUSG00000030361	Klrb1a	2.9495	0.27421
ENSMUSG00000030483	Cyp2b10	2.9495	0.27421
ENSMUSG00000032134	Muc16	2.9495	0.27421
ENSMUSG00000069132	Nxph2	2.9495	0.27421
ENSMUSG00000084032	Gm12991	2.9495	0.27421
ENSMUSG00000088389	Gm24685	2.9495	0.27421
ENSMUSG00000092851	Gm25960	2.9495	0.27421
ENSMUSG00000096000	Olfr773	2.9495	0.27421
ENSMUSG00000071567	A830039N20Rik	2.94403	0.536557
ENSMUSG00000081811	Gm12713	2.94237	0.847258
ENSMUSG00000086186	Ccdc34os	2.93759	0.724947
ENSMUSG00000031270	4930513O06Rik	2.93572	0.535123
ENSMUSG00000083235	Gm13246	2.93436	1.13501
ENSMUSG00000086946	Gm15527	2.9301	0.676908
ENSMUSG00000024154	Gtf2a1l	2.92785	0.683277
ENSMUSG00000084265	Gm14541	2.92648	0.659329
ENSMUSG00000060685	Gm14511	2.92361	0.606056
ENSMUSG00000097969	Gm26999	2.92274	0.589121
ENSMUSG00000083209	Gm11969	2.92182	0.570406
ENSMUSG00000027460	Angpt4	2.92137	0.561132
ENSMUSG00000086798	Gm16222	2.9191	0.852946
ENSMUSG00000083139	Gm12418	2.9191	0.511792
ENSMUSG00000059562	Ccdc154	2.91839	0.807692
ENSMUSG00000077524	n-R5s67	2.91834	0.804422
ENSMUSG00000051279	Gdf6	2.91812	0.489295
ENSMUSG00000020264	Slc36a2	2.91774	0.480237
ENSMUSG00000090486	BC035947	2.91631	0.444883
ENSMUSG00000080977	Gm13772	2.91505	0.412145
ENSMUSG00000090358	Gm2822	2.91495	0.409487
ENSMUSG00000083876	Gm11439	2.91416	0.387676
ENSMUSG00000021356	Irf4	2.91389	0.379947
ENSMUSG00000037705	Tecta	2.91389	0.379947
ENSMUSG00000036921	4930549C01Rik	2.91388	0.379628
ENSMUSG00000095016	Gm26285	2.9133	0.362648
ENSMUSG00000097509	B230322F03Rik	2.9133	0.362648
ENSMUSG00000098206	A430106G13Rik	2.9133	0.362648
ENSMUSG00000093758	Gm20701	2.9119	0.319206
ENSMUSG00000031257	Nox1	2.9116	0.309687
ENSMUSG00000065613	Mir92-2	2.9116	0.309687
ENSMUSG00000086569	Rab11fip4os2	2.9116	0.309687
ENSMUSG00000103861	Gm37419	2.9116	0.309687
ENSMUSG00000065298	Gm26121	2.91159	0.309102
ENSMUSG00000098008	A930001A20Rik	2.91159	0.309102
ENSMUSG00000102194	Gm38169	2.91159	0.309102
ENSMUSG00000030666	Calcb	2.91152	0.30691
ENSMUSG00000032355	Mlip	2.91019	0.260216
ENSMUSG00000056078	Lipm	2.91019	0.260216
ENSMUSG00000073908	Olfr687	2.91019	0.260216
ENSMUSG00000081016	Olfr1397-ps1	2.91019	0.260216
ENSMUSG00000096678	Trav9-4	2.91019	0.260216
ENSMUSG00000097926	Gm26575	2.91019	0.260216
ENSMUSG00000102642	A130048G24Rik	2.91019	0.260216
ENSMUSG00000104732	RP23-144D4.1	2.91019	0.260216
ENSMUSG00000105033	RP23-24K16.2	2.91019	0.260216
ENSMUSG00000025396	Hsd17b6	2.91011	0.260206
ENSMUSG00000034648	Lrrn1	2.89434	2.54797
ENSMUSG00000082795	Gm13193	2.85055	1.70738
ENSMUSG00000020620	Abca8b	2.83295	1.1955
ENSMUSG00000093976	Gm8674	2.79694	0.546528
ENSMUSG00000041669	Prima1	2.77125	0.68625
ENSMUSG00000073067	9130019P16Rik	2.76654	0.613987
ENSMUSG00000033569	Adgrb3	2.76367	0.841757
ENSMUSG00000080768	Gm12219	2.75772	0.641891
ENSMUSG00000084009	Rhox7-ps1	2.75771	0.642185
ENSMUSG00000092183	4930515G01Rik	2.74317	0.75513
ENSMUSG00000097858	9530052C20Rik	2.739	0.745496
ENSMUSG00000055323	Gm9967	2.73856	0.713601
ENSMUSG00000026824	Kcnj3	2.73815	1.02051
ENSMUSG00000086484	Nron	2.73805	0.676895
ENSMUSG00000031375	Bgn	2.73272	1.53142
ENSMUSG00000024041	Cryaa	2.72902	0.843764
ENSMUSG00000090248	Gm14027	2.72239	0.61202
ENSMUSG00000087336	Gm15860	2.72184	0.590096
ENSMUSG00000065395	Mir193a	2.71092	0.435652
ENSMUSG00000055639	Dach1	2.70796	0.620751
ENSMUSG00000102326	Gm37788	2.69462	0.444636
ENSMUSG00000079505	Gm11131	2.63731	0.867372
ENSMUSG00000092374	Gm6623	2.63346	1.6039
ENSMUSG00000033965	Slc16a2	2.62053	1.91283
ENSMUSG00000050830	Vwc2	2.61883	1.11225
ENSMUSG00000040181	Fmo1	2.60301	6.39924
ENSMUSG00000087282	Gm15317	2.59359	1.66986
ENSMUSG00000099155	Gm27805	2.57226	0.542505
ENSMUSG00000041878	8430432A02Rik	2.56193	0.541646
ENSMUSG00000091191	Gm17334	2.55867	0.802268
ENSMUSG00000067285	Gm16223	2.55545	0.547108
ENSMUSG00000098926	Mir6904	2.55295	0.656629
ENSMUSG00000085941	Gm11201	2.55266	0.665708
ENSMUSG00000065449	Mir365-1	2.54771	0.391776
ENSMUSG00000073077	Gm7173	2.54172	0.676032
ENSMUSG00000090075	Gm16251	2.54042	1.2342
ENSMUSG00000082924	Gm11462	2.53873	0.460034
ENSMUSG00000035984	Nme5	2.52791	0.793987
ENSMUSG00000082779	Gm13162	2.52745	0.640363
ENSMUSG00000081185	Gm4852	2.52282	0.622439
ENSMUSG00000103611	Gm37195	2.52229	0.566565
ENSMUSG00000105095	RP23-111M12.3	2.51528	1.16922
ENSMUSG00000088153	Gm26348	2.51163	0.575651
ENSMUSG00000048616	Nog	2.5069	1.2465
ENSMUSG00000107173	RP24-196M24.3	2.50528	0.541051
ENSMUSG00000097120	Gm26887	2.50425	0.50121
ENSMUSG00000096655	1700065D16Rik	2.50328	1.06546
ENSMUSG00000065047	Gm24045	2.49354	0.496123
ENSMUSG00000086427	Hoxa11os	2.49352	0.494565
ENSMUSG00000084431	n-R5s48	2.49233	0.624822
ENSMUSG00000024215	Spdef	2.49088	0.59391
ENSMUSG00000064845	Gm26203	2.49053	0.768672
ENSMUSG00000101555	Gm28731	2.4608	0.323769
ENSMUSG00000104583	RP23-333I5.6	2.45592	0.214366
ENSMUSG00000045534	Kcna5	2.44276	0.918191
ENSMUSG00000024175	Tekt4	2.43853	0.209095
ENSMUSG00000027564	Cypt12	2.43853	0.209095
ENSMUSG00000030994	D7Ertd443e	2.43853	0.209095
ENSMUSG00000038255	Neurod2	2.43853	0.209095
ENSMUSG00000040283	Btnl9	2.43853	0.209095
ENSMUSG00000041538	H2-Ob	2.43853	0.209095
ENSMUSG00000053121	Gm5129	2.43853	0.209095
ENSMUSG00000056696	Olfr1350	2.43853	0.209095
ENSMUSG00000059912	Rpl21-ps6	2.43853	0.209095
ENSMUSG00000060411	Npn2	2.43853	0.209095
ENSMUSG00000065565	Mir181a-1	2.43853	0.209095
ENSMUSG00000070419	Cyp3a57	2.43853	0.209095
ENSMUSG00000073010	Gm5127	2.43853	0.209095
ENSMUSG00000080543	Gm22709	2.43853	0.209095
ENSMUSG00000080687	Mir1197	2.43853	0.209095
ENSMUSG00000080948	Gm14481	2.43853	0.209095
ENSMUSG00000081829	Gm15460	2.43853	0.209095
ENSMUSG00000082157	Gm12038	2.43853	0.209095
ENSMUSG00000084545	n-R5s80	2.43853	0.209095
ENSMUSG00000084853	Gm11791	2.43853	0.209095
ENSMUSG00000085645	Hoxb5os	2.43853	0.209095
ENSMUSG00000086028	Gm12243	2.43853	0.209095
ENSMUSG00000086496	Gm14204	2.43853	0.209095
ENSMUSG00000086637	Gm14040	2.43853	0.209095
ENSMUSG00000086835	Gm11775	2.43853	0.209095
ENSMUSG00000087394	Gm12945	2.43853	0.209095
ENSMUSG00000087461	C230014O12Rik	2.43853	0.209095
ENSMUSG00000087881	Gm22442	2.43853	0.209095
ENSMUSG00000088259	Gm24290	2.43853	0.209095
ENSMUSG00000088372	Gm22881	2.43853	0.209095
ENSMUSG00000088630	Gm22312	2.43853	0.209095
ENSMUSG00000089398	Gm23028	2.43853	0.209095
ENSMUSG00000092793	Mir466m	2.43853	0.209095
ENSMUSG00000094041	Gm28019	2.43853	0.209095
ENSMUSG00000094785	Gm24661	2.43853	0.209095
ENSMUSG00000095870	Lce1k	2.43853	0.209095
ENSMUSG00000096151	Olfr477	2.43853	0.209095
ENSMUSG00000097927	Gm6999	2.43853	0.209095
ENSMUSG00000099927	Gm8226	2.43853	0.209095
ENSMUSG00000100282	1700041C23Rik	2.43853	0.209095
ENSMUSG00000100371	Gm29669	2.43853	0.209095
ENSMUSG00000101714	Gm28415	2.43853	0.209095
ENSMUSG00000103784	Gm37526	2.43853	0.209095
ENSMUSG00000104888	RP23-182M12.4	2.43853	0.209095
ENSMUSG00000105148	RP23-314M6.1	2.43853	0.209095
ENSMUSG00000105342	RP24-89C11.1	2.43853	0.209095
ENSMUSG00000105381	mmu-mir-7234	2.43853	0.209095
ENSMUSG00000106657	AC137678.1	2.43853	0.209095
ENSMUSG00000107026	RP23-387J8.3	2.43853	0.209095
ENSMUSG00000107064	RP23-133M13.3	2.43853	0.209095
ENSMUSG00000036502	Tmem255a	2.43848	0.20909
ENSMUSG00000101823	Gm29438	2.43846	0.209088
ENSMUSG00000027867	Spag17	2.43796	0.220937
ENSMUSG00000048699	4732456N10Rik	2.43796	0.220937
ENSMUSG00000065798	Gm25518	2.43796	0.220937
ENSMUSG00000065799	Gm25517	2.43796	0.220937
ENSMUSG00000083371	Gm11422	2.43796	0.220937
ENSMUSG00000085920	Gm12951	2.43796	0.220937
ENSMUSG00000089389	Gm24682	2.43796	0.220937
ENSMUSG00000089657	Gm16585	2.43796	0.220937
ENSMUSG00000094212	Trav14-3	2.43796	0.220937
ENSMUSG00000099181	Mir6905	2.43796	0.220937
ENSMUSG00000099615	Gm28362	2.43796	0.220937
ENSMUSG00000105973	RP24-188G23.3	2.43796	0.220937
ENSMUSG00000106282	RP23-19G21.1	2.43796	0.220937
ENSMUSG00000066515	Klk1b3	2.43787	0.222902
ENSMUSG00000078141	Gm2399	2.43787	0.222902
ENSMUSG00000088819	Gm22388	2.43787	0.222902
ENSMUSG00000091053	Gm9742	2.43787	0.222902
ENSMUSG00000097922	4930448N21Rik	2.43787	0.222902
ENSMUSG00000102871	Gm37143	2.43787	0.222902
ENSMUSG00000034493	4930556J24Rik	2.43785	0.223337
ENSMUSG00000082266	Gm12303	2.43785	0.223337
ENSMUSG00000086913	Gm14019	2.43785	0.223337
ENSMUSG00000090855	Gm17219	2.43785	0.223337
ENSMUSG00000097586	Gm26528	2.43785	0.223337
ENSMUSG00000106368	AC160635.1	2.43785	0.223337
ENSMUSG00000050440	Hamp	2.43744	0.231776
ENSMUSG00000087318	Gm12114	2.43744	0.231776
ENSMUSG00000091745	Gm17098	2.43744	0.231776
ENSMUSG00000096283	Gm6176	2.43744	0.231776
ENSMUSG00000098468	Gm27186	2.43744	0.231776
ENSMUSG00000098558	Mir7049	2.43744	0.231776
ENSMUSG00000061742	Slc22a12	2.43642	0.251494
ENSMUSG00000090322	Gm17090	2.43642	0.251494
ENSMUSG00000044667	Lppr4	2.43626	0.254476
ENSMUSG00000055732	Gm9979	2.43626	0.254476
ENSMUSG00000103324	Gm37402	2.43626	0.254476
ENSMUSG00000087171	Gm12962	2.43617	0.256113
ENSMUSG00000096918	Gm16863	2.43617	0.256113
ENSMUSG00000070074	Mir484	2.43547	0.268969
ENSMUSG00000073532	Gm7276	2.43501	0.27704
ENSMUSG00000081369	Gm11896	2.43491	0.278925
ENSMUSG00000086366	1700061J23Rik	2.43491	0.278925
ENSMUSG00000086636	Gm12949	2.43491	0.278925
ENSMUSG00000085204	Gm15327	2.43478	0.280926
ENSMUSG00000091492	Gm17025	2.43467	0.283012
ENSMUSG00000099243	Gm27538	2.4345	0.285763
ENSMUSG00000086898	Itpr3os	2.43442	0.287236
ENSMUSG00000084738	Gm25809	2.43431	0.289071
ENSMUSG00000099254	Mir7030	2.43431	0.289071
ENSMUSG00000050702	4930563M21Rik	2.43339	0.304027
ENSMUSG00000082831	Gm12591	2.43317	0.307764
ENSMUSG00000103869	Gm37420	2.43317	0.307764
ENSMUSG00000086929	Gm11788	2.43248	0.318585
ENSMUSG00000087532	Gm15938	2.43217	0.323278
ENSMUSG00000053044	Cd8b1	2.43212	0.324073
ENSMUSG00000092036	Gm2244	2.43212	0.324073
ENSMUSG00000058019	Ces5a	2.43132	0.335992
ENSMUSG00000092827	Mir3091	2.43115	0.338583
ENSMUSG00000106498	RP23-350E1.2	2.4308	0.343581
ENSMUSG00000083588	Gm8051	2.43028	0.35117
ENSMUSG00000079528	Clnkos	2.4302	0.352198
ENSMUSG00000082941	Gm12850	2.4299	0.356344
ENSMUSG00000026736	4930426L09Rik	2.42967	0.359585
ENSMUSG00000087049	Bach2it1	2.42967	0.359585
ENSMUSG00000090101	Snhg9	2.42926	0.365216
ENSMUSG00000079524	Gm15402	2.42895	0.369501
ENSMUSG00000058360	Gm10040	2.42846	0.375934
ENSMUSG00000087522	Gm371	2.42835	0.377501
ENSMUSG00000091438	Gm17088	2.42784	0.384116
ENSMUSG00000097870	Gm26868	2.42709	0.393756
ENSMUSG00000089780	Gm16306	2.4269	0.396119
ENSMUSG00000058252	Tcp11x2	2.42672	0.398391
ENSMUSG00000037801	Iqch	2.42585	0.409258
ENSMUSG00000102319	Gm37626	2.42576	0.410213
ENSMUSG00000103358	Gm37593	2.42553	0.413132
ENSMUSG00000105834	RP23-210I6.1	2.42483	0.421489
ENSMUSG00000106254	RP23-370G17.2	2.42467	0.423378
ENSMUSG00000081575	Gm12090	2.4229	0.443744
ENSMUSG00000085563	2210411M09Rik	2.42289	0.808583
ENSMUSG00000041165	Spem1	2.42278	0.445046
ENSMUSG00000100672	Gm28404	2.42235	0.449768
ENSMUSG00000031616	Ednra	2.42179	0.456028
ENSMUSG00000092625	Gm20404	2.41912	0.483942
ENSMUSG00000019775	Rgs17	2.41692	0.50571
ENSMUSG00000031662	Snx20	2.4169	0.793192
ENSMUSG00000085451	Gm15137	2.41546	0.51956
ENSMUSG00000105404	RP23-167C5.2	2.41174	0.552676
ENSMUSG00000092275	Gm20465	2.39921	0.870959
ENSMUSG00000077980	Mir654	2.39523	4.14858
ENSMUSG00000033805	Ephx4	2.38692	0.842873
ENSMUSG00000049641	Vgll2	2.38366	0.203363
ENSMUSG00000050533	Gm9845	2.38366	0.203363
ENSMUSG00000055214	Pld5	2.38366	0.203363
ENSMUSG00000065749	AF357428	2.38366	0.203363
ENSMUSG00000074804	AU015228	2.38366	0.203363
ENSMUSG00000077921	Mir872	2.38366	0.203363
ENSMUSG00000081621	Gm12793	2.38366	0.203363
ENSMUSG00000081932	Gm12331	2.38366	0.203363
ENSMUSG00000083813	Gm15502	2.38366	0.203363
ENSMUSG00000083868	Gm12477	2.38366	0.203363
ENSMUSG00000084701	n-R5s87	2.38366	0.203363
ENSMUSG00000084809	Gm12631	2.38366	0.203363
ENSMUSG00000085277	Gm13943	2.38366	0.203363
ENSMUSG00000086167	Gm13827	2.38366	0.203363
ENSMUSG00000087233	4930594C11Rik	2.38366	0.203363
ENSMUSG00000088544	Mir1945	2.38366	0.203363
ENSMUSG00000090117	Gm16541	2.38366	0.203363
ENSMUSG00000100334	C230024C17Rik	2.38366	0.203363
ENSMUSG00000100891	2810049E08Rik	2.38366	0.203363
ENSMUSG00000102766	Gm6420	2.38366	0.203363
ENSMUSG00000103924	Gm37895	2.38366	0.203363
ENSMUSG00000106568	RP24-298F19.6	2.38366	0.203363
ENSMUSG00000106956	RP24-307I24.1	2.38366	0.203363
ENSMUSG00000107087	RP23-153H17.2	2.38366	0.203363
ENSMUSG00000021933	Gucy1b2	2.3836	0.235826
ENSMUSG00000053442	4930597O21Rik	2.3836	0.235826
ENSMUSG00000074254	Cyp2a4	2.3836	0.235826
ENSMUSG00000076392	Gm25992	2.3836	0.235826
ENSMUSG00000078752	Scgb1b30	2.3836	0.235826
ENSMUSG00000081107	Gm12235	2.3836	0.235826
ENSMUSG00000086853	Gm14720	2.3836	0.235826
ENSMUSG00000105276	RP23-57P23.5	2.3836	0.235826
ENSMUSG00000107351	RP23-169L4.6	2.3836	0.235826
ENSMUSG00000040569	Slc26a7	2.38359	0.23788
ENSMUSG00000065750	Gm23346	2.38359	0.23788
ENSMUSG00000087669	Gm11724	2.38359	0.23788
ENSMUSG00000088730	Gm23892	2.38359	0.23788
ENSMUSG00000089381	Gm24678	2.38359	0.23788
ENSMUSG00000093251	Gm22932	2.38359	0.23788
ENSMUSG00000095517	Gm13249	2.38359	0.23788
ENSMUSG00000102356	1700047N06Rik	2.38359	0.23788
ENSMUSG00000102980	Gm38321	2.38359	0.23788
ENSMUSG00000105352	RP23-195B3.5	2.38359	0.23788
ENSMUSG00000031957	Ctrb1	2.38359	0.238377
ENSMUSG00000084154	Gm15644	2.38359	0.238377
ENSMUSG00000085857	Gm15392	2.38359	0.238377
ENSMUSG00000086718	Gm16069	2.38359	0.238377
ENSMUSG00000103072	Gm37905	2.38359	0.238377
ENSMUSG00000046768	Rhoj	2.38358	0.247213
ENSMUSG00000048652	Samd13	2.38358	0.247213
ENSMUSG00000064422	Gm22502	2.38358	0.247213
ENSMUSG00000077667	Gm26147	2.38358	0.247213
ENSMUSG00000081144	Vmn2r-ps2	2.38358	0.247213
ENSMUSG00000086612	Gm12064	2.38358	0.247213
ENSMUSG00000087475	4933406I18Rik	2.38358	0.247213
ENSMUSG00000087743	Gm25153	2.38358	0.247213
ENSMUSG00000090429	Gm17271	2.38358	0.247213
ENSMUSG00000091786	Gm8425	2.38353	0.267778
ENSMUSG00000097028	Ptgs2os	2.38353	0.267778
ENSMUSG00000103451	Gm33973	2.38353	0.267778
ENSMUSG00000107017	RP23-253G12.8	2.38353	0.267778
ENSMUSG00000059303	Olfr836	2.38352	0.270893
ENSMUSG00000094958	3110021N24Rik	2.38352	0.270893
ENSMUSG00000085007	Gm11549	2.38352	0.272645
ENSMUSG00000084164	Gm13902	2.38347	0.294976
ENSMUSG00000092364	Gm20476	2.38347	0.294976
ENSMUSG00000029526	1700123K08Rik	2.38346	0.294877
ENSMUSG00000051276	Actrt2	2.38346	0.294877
ENSMUSG00000093404	Gm25190	2.38346	0.296472
ENSMUSG00000103986	Gm5539	2.38346	0.296472
ENSMUSG00000088685	Gm23995	2.38346	0.297959
ENSMUSG00000102459	Gm38352	2.38346	0.297959
ENSMUSG00000093598	A730085K08Rik	2.38345	0.301893
ENSMUSG00000097052	Snhg7	2.38345	0.301893
ENSMUSG00000097459	Gm26895	2.38344	0.303381
ENSMUSG00000022501	Prm1	2.38344	0.305354
ENSMUSG00000038077	Kcna6	2.38344	0.305354
ENSMUSG00000083886	Olfr409-ps1	2.38339	0.324371
ENSMUSG00000097299	Gm26654	2.38339	0.324371
ENSMUSG00000106515	RP23-473G18.1	2.38339	0.324371
ENSMUSG00000045062	Pcdhb7	2.38339	0.322636
ENSMUSG00000060268	Gm1661	2.38339	0.322636
ENSMUSG00000100558	1700025F24Rik	2.38339	0.32309
ENSMUSG00000078657	Crnn	2.38339	0.325686
ENSMUSG00000082600	Gm9673	2.38339	0.324323
ENSMUSG00000096052	9930004E17Rik	2.38339	0.324323
ENSMUSG00000084601	Gm23111	2.38338	0.325729
ENSMUSG00000104186	Gm37819	2.38338	0.325729
ENSMUSG00000096964	Gm6345	2.38337	0.32792
ENSMUSG00000107032	RP24-301O17.3	2.38336	0.333197
ENSMUSG00000096629	Gm3383	2.38332	0.345768
ENSMUSG00000038421	Fcrla	2.38332	0.346805
ENSMUSG00000086554	9530034E10Rik	2.38332	0.346805
ENSMUSG00000089177	Gm22435	2.38331	0.352195
ENSMUSG00000090881	Gm6904	2.38329	0.359467
ENSMUSG00000095941	Gm21964	2.38329	0.359467
ENSMUSG00000005883	Spo11	2.38328	0.358652
ENSMUSG00000009281	Rarres2	2.38326	0.367896
ENSMUSG00000086610	Gm15408	2.38326	0.367896
ENSMUSG00000107116	RP24-122N24.4	2.38326	0.367896
ENSMUSG00000039106	Htr5a	2.38326	0.368402
ENSMUSG00000095895	Gm21963	2.38325	0.371252
ENSMUSG00000044286	Olfr221	2.38324	0.375873
ENSMUSG00000106492	RP23-409I5.2	2.38323	0.373869
ENSMUSG00000098516	Mir7651	2.38323	0.376527
ENSMUSG00000087912	Gm24916	2.38322	0.379086
ENSMUSG00000097901	Gm26680	2.38322	0.379086
ENSMUSG00000079267	Gm5930	2.38322	0.379993
ENSMUSG00000079386	Gm3173	2.38321	0.38407
ENSMUSG00000105230	RP24-421E18.5	2.38321	0.38407
ENSMUSG00000064565	Gm24145	2.38318	0.393668
ENSMUSG00000072595	4930503E14Rik	2.38316	0.399378
ENSMUSG00000088200	Gm23753	2.38313	0.405179
ENSMUSG00000087192	4930412L05Rik	2.38313	0.407395
ENSMUSG00000054391	4930517O19Rik	2.38313	0.406189
ENSMUSG00000053603	4930442H23Rik	2.38309	0.418151
ENSMUSG00000065299	Gm23138	2.38309	0.417758
ENSMUSG00000080779	Gm8731	2.38309	0.417758
ENSMUSG00000020429	Igfbp1	2.38307	0.424236
ENSMUSG00000105412	RP24-276A6.1	2.38306	0.426589
ENSMUSG00000102330	Gm37234	2.38306	0.426919
ENSMUSG00000088349	Gm22335	2.38304	0.430166
ENSMUSG00000099145	Mir8116	2.38295	0.456773
ENSMUSG00000107079	RP23-270L23.4	2.38295	0.456773
ENSMUSG00000054453	Sytl5	2.38294	0.457968
ENSMUSG00000081817	Gm13590	2.38287	0.475951
ENSMUSG00000103158	Gm31925	2.38283	0.484016
ENSMUSG00000073787	Gm10575	2.38283	0.485145
ENSMUSG00000084231	Gm11975	2.38281	0.49067
ENSMUSG00000027859	Ngf	2.38258	0.541435
ENSMUSG00000018973	Hoxb1	2.38254	0.552269
ENSMUSG00000040808	S100g	2.38252	0.554288
ENSMUSG00000056888	Glipr1	2.38213	0.6298
ENSMUSG00000057400	Ces1c	2.37635	0.693536
ENSMUSG00000107215	RP23-253G12.9	2.37329	1.91344
ENSMUSG00000097390	Gm26785	2.37203	2.0304
ENSMUSG00000040797	Iqsec3	2.36405	1.40017
ENSMUSG00000035085	1700020L24Rik	2.3559	0.554469
ENSMUSG00000026934	Lhx3	2.35518	0.547921
ENSMUSG00000086118	Gm14169	2.355	0.546213
ENSMUSG00000031070	Mrgprf	2.35277	0.525425
ENSMUSG00000042662	Dusp15	2.3518	0.516143
ENSMUSG00000082033	Mageb10-ps	2.34512	0.447949
ENSMUSG00000043126	D830039M14Rik	2.34446	0.440661
ENSMUSG00000085558	4930412C18Rik	2.34343	0.429233
ENSMUSG00000058579	Cela2a	2.34337	0.428475
ENSMUSG00000081491	Gm12778	2.34336	0.428483
ENSMUSG00000097115	1810019N24Rik	2.34272	0.421196
ENSMUSG00000065509	Mir421	2.34228	0.416223
ENSMUSG00000032556	Bfsp2	2.34195	0.412369
ENSMUSG00000104454	Gm37827	2.34132	0.405078
ENSMUSG00000063757	4632433K11Rik	2.34105	0.401887
ENSMUSG00000038327	Serpinb9f	2.33991	0.3882
ENSMUSG00000089613	Gm23504	2.33899	0.377115
ENSMUSG00000088626	Gm23034	2.33881	0.374898
ENSMUSG00000105656	RP23-434H17.4	2.33785	0.362805
ENSMUSG00000093656	Gm20628	2.33772	0.36112
ENSMUSG00000106089	RP24-321M14.4	2.33751	0.358332
ENSMUSG00000085654	Gm12536	2.33731	0.355831
ENSMUSG00000103398	Gm38307	2.33667	0.347527
ENSMUSG00000036067	Slc2a6	2.33645	1.15734
ENSMUSG00000087767	Gm23983	2.33641	0.344128
ENSMUSG00000093147	Gm23369	2.33488	0.323539
ENSMUSG00000045903	Npas4	2.33438	0.316466
ENSMUSG00000086539	Gm16759	2.33438	0.316466
ENSMUSG00000089735	Gm8428	2.33438	0.316466
ENSMUSG00000086339	Gm11916	2.33432	0.315682
ENSMUSG00000028310	Ppp3r2	2.33403	0.311511
ENSMUSG00000092178	Gm3912	2.33392	0.310039
ENSMUSG00000104673	RP24-100P9.5	2.33351	0.304109
ENSMUSG00000056880	Gadl1	2.33313	0.298589
ENSMUSG00000094157	Gm7995	2.33241	0.288013
ENSMUSG00000036437	Npy1r	2.33233	0.286882
ENSMUSG00000104170	Gm37702	2.33233	0.286882
ENSMUSG00000105706	RP24-363D4.1	2.33219	0.284783
ENSMUSG00000022496	Tnfrsf17	2.33121	0.269677
ENSMUSG00000061816	Myl1	2.33121	0.269677
ENSMUSG00000089186	Gm22948	2.33121	0.269677
ENSMUSG00000097845	A230020J21Rik	2.3311	0.267953
ENSMUSG00000053889	Kirrel3os	2.331	0.266495
ENSMUSG00000086603	Gm13620	2.331	0.266495
ENSMUSG00000088713	Gm22729	2.331	0.266495
ENSMUSG00000074123	7420426K07Rik	2.33076	0.262608
ENSMUSG00000093616	1700055C04Rik	2.33067	0.261205
ENSMUSG00000097182	A830009L08Rik	2.33067	0.261205
ENSMUSG00000097440	Gm6277	2.33058	0.259674
ENSMUSG00000102367	Kiss1	2.33058	0.259674
ENSMUSG00000104257	Gm20172	2.33058	0.259674
ENSMUSG00000049241	Hcar1	2.33003	0.250853
ENSMUSG00000086027	Gm11250	2.32927	0.238209
ENSMUSG00000088485	Gm23640	2.32927	0.238209
ENSMUSG00000107042	RP23-42M8.7	2.32927	0.238209
ENSMUSG00000040614	Nlrp9c	2.32919	0.236738
ENSMUSG00000103421	Golt1a	2.32919	0.236738
ENSMUSG00000027977	Ndst3	2.32901	0.233736
ENSMUSG00000089179	Gm22428	2.32792	0.214364
ENSMUSG00000097256	Gm26769	2.32792	0.214364
ENSMUSG00000027225	Duoxa2	2.32747	0.206046
ENSMUSG00000041468	Gpr12	2.32747	0.206046
ENSMUSG00000051678	Pcdhb6	2.32747	0.206046
ENSMUSG00000064413	Gm22245	2.32747	0.206046
ENSMUSG00000064492	Gm22060	2.32747	0.206046
ENSMUSG00000070263	Gm22365	2.32747	0.206046
ENSMUSG00000076219	Mir487b	2.32747	0.206046
ENSMUSG00000077239	Snord66	2.32747	0.206046
ENSMUSG00000077347	Gm24671	2.32747	0.206046
ENSMUSG00000081159	Gm6023	2.32747	0.206046
ENSMUSG00000101360	4933417O13Rik	2.32747	0.206046
ENSMUSG00000102399	Gm5049	2.32747	0.206046
ENSMUSG00000104329	Gm37324	2.32747	0.206046
ENSMUSG00000105096	Gbp10	2.32747	0.206046
ENSMUSG00000019803	Nr2e1	2.32745	0.205634
ENSMUSG00000051965	Nanos2	2.32745	0.205634
ENSMUSG00000052187	Hbb-y	2.32745	0.205634
ENSMUSG00000075070	4932412D23Rik	2.32745	0.205634
ENSMUSG00000091370	5730435O14Rik	2.32745	0.205634
ENSMUSG00000096559	Gm23567	2.32745	0.205634
ENSMUSG00000099214	Mir6365	2.32745	0.205634
ENSMUSG00000106056	RP23-400D9.3	2.32745	0.205634
ENSMUSG00000028307	Aldob	2.32734	0.203694
ENSMUSG00000081153	Gm11401	2.32734	0.203694
ENSMUSG00000083456	Gm13108	2.32734	0.203694
ENSMUSG00000083922	Gm3835	2.32734	0.203694
ENSMUSG00000087632	Gm6058	2.32734	0.203694
ENSMUSG00000089996	Tmsb15b2	2.32734	0.203694
ENSMUSG00000090716	Gm3371	2.32734	0.203694
ENSMUSG00000091553	Serpina3e-ps	2.32734	0.203694
ENSMUSG00000103958	Gm8023	2.32734	0.203694
ENSMUSG00000106658	RP23-135F23.2	2.32734	0.203694
ENSMUSG00000107013	RP23-387P23.7	2.32734	0.203694
ENSMUSG00000107148	RP23-114M24.1	2.32734	0.203694
ENSMUSG00000025777	Gdap1	2.32718	1.34041
ENSMUSG00000000248	Clec2g	2.32703	0.197493
ENSMUSG00000006221	Hspb7	2.32703	0.197493
ENSMUSG00000019867	Gje1	2.32703	0.197493
ENSMUSG00000020651	Slc26a4	2.32703	0.197493
ENSMUSG00000023267	Gabrr2	2.32703	0.197493
ENSMUSG00000031118	1700080O16Rik	2.32703	0.197493
ENSMUSG00000036131	Frmd7	2.32703	0.197493
ENSMUSG00000037984	Neurod6	2.32703	0.197493
ENSMUSG00000045238	A730035I17Rik	2.32703	0.197493
ENSMUSG00000048411	Gm597	2.32703	0.197493
ENSMUSG00000049103	Ccr2	2.32703	0.197493
ENSMUSG00000049506	Sppl2c	2.32703	0.197493
ENSMUSG00000049740	5330417H12Rik	2.32703	0.197493
ENSMUSG00000053615	Gm9913	2.32703	0.197493
ENSMUSG00000053714	4732471J01Rik	2.32703	0.197493
ENSMUSG00000054054	Olfr309	2.32703	0.197493
ENSMUSG00000061296	Vmn1r210	2.32703	0.197493
ENSMUSG00000064833	Gm25926	2.32703	0.197493
ENSMUSG00000068487	Gm4943	2.32703	0.197493
ENSMUSG00000072574	Gm17184	2.32703	0.197493
ENSMUSG00000074111	Mrgpra9	2.32703	0.197493
ENSMUSG00000076011	Mir652	2.32703	0.197493
ENSMUSG00000076121	Mir687	2.32703	0.197493
ENSMUSG00000076255	Mir92b	2.32703	0.197493
ENSMUSG00000077221	Snord67	2.32703	0.197493
ENSMUSG00000077248	Gm23275	2.32703	0.197493
ENSMUSG00000080419	Gm26475	2.32703	0.197493
ENSMUSG00000080622	Gm22676	2.32703	0.197493
ENSMUSG00000080778	Gm7199	2.32703	0.197493
ENSMUSG00000081341	Gm14891	2.32703	0.197493
ENSMUSG00000081470	Gm14131	2.32703	0.197493
ENSMUSG00000081552	Gm12328	2.32703	0.197493
ENSMUSG00000081671	Gm13167	2.32703	0.197493
ENSMUSG00000082047	Gm12948	2.32703	0.197493
ENSMUSG00000082729	Gm14845	2.32703	0.197493
ENSMUSG00000083947	Olfr122	2.32703	0.197493
ENSMUSG00000084094	Gm13961	2.32703	0.197493
ENSMUSG00000084991	Gm16260	2.32703	0.197493
ENSMUSG00000087124	Gm13839	2.32703	0.197493
ENSMUSG00000087334	AW495222	2.32703	0.197493
ENSMUSG00000087633	Gm14455	2.32703	0.197493
ENSMUSG00000089213	Gm23388	2.32703	0.197493
ENSMUSG00000091006	Vmn2r69	2.32703	0.197493
ENSMUSG00000092271	Vmn1r-ps46	2.32703	0.197493
ENSMUSG00000093217	Gm25246	2.32703	0.197493
ENSMUSG00000095328	Defa-ps6	2.32703	0.197493
ENSMUSG00000095994	Gm15084	2.32703	0.197493
ENSMUSG00000096438	Gm20899	2.32703	0.197493
ENSMUSG00000098082	Gm20574	2.32703	0.197493
ENSMUSG00000099375	Gm28187	2.32703	0.197493
ENSMUSG00000099401	Gm28375	2.32703	0.197493
ENSMUSG00000099561	Gm28410	2.32703	0.197493
ENSMUSG00000100022	Gm29590	2.32703	0.197493
ENSMUSG00000100269	Gm28782	2.32703	0.197493
ENSMUSG00000101700	Gm29359	2.32703	0.197493
ENSMUSG00000102263	Gm31415	2.32703	0.197493
ENSMUSG00000102498	Gm19445	2.32703	0.197493
ENSMUSG00000102768	Gm19002	2.32703	0.197493
ENSMUSG00000103213	Gm38289	2.32703	0.197493
ENSMUSG00000103427	Gm37534	2.32703	0.197493
ENSMUSG00000103742	Gm38240	2.32703	0.197493
ENSMUSG00000104801	RP23-77D22.2	2.32703	0.197493
ENSMUSG00000105480	Igkv13-78-1	2.32703	0.197493
ENSMUSG00000106012	RP23-48L9.4	2.32703	0.197493
ENSMUSG00000106108	RP23-316M11.10	2.32703	0.197493
ENSMUSG00000106564	RP24-122I22.4	2.32703	0.197493
ENSMUSG00000107301	RP23-442L7.2	2.32703	0.197493
ENSMUSG00000059706	A830035A12Rik	2.32695	0.197485
ENSMUSG00000080850	Gm12439	2.32491	1.29626
ENSMUSG00000096330	Gm21976	2.30996	0.527284
ENSMUSG00000100212	Gm5522	2.30555	0.51173
ENSMUSG00000102038	Gm12345	2.29794	0.36823
ENSMUSG00000092181	Gm20432	2.29749	0.382584
ENSMUSG00000016255	Tubb1	2.29376	0.481829
ENSMUSG00000019278	Dpep1	2.2934	0.489959
ENSMUSG00000085589	A430078I02Rik	2.29118	0.53592
ENSMUSG00000089670	Gm16581	2.28955	0.565623
ENSMUSG00000088545	Gm25982	2.28912	0.386849
ENSMUSG00000082396	Zfp389	2.28894	0.407228
ENSMUSG00000081121	Gm12791	2.28883	0.416742
ENSMUSG00000105006	RP24-142B15.11	2.28879	0.419998
ENSMUSG00000086352	4930401G09Rik	2.28813	0.462713
ENSMUSG00000051116	Gm8121	2.2878	0.47892
ENSMUSG00000050074	Spink8	2.28762	0.487375
ENSMUSG00000054247	Gm9939	2.28673	0.521243
ENSMUSG00000049387	Cox7b2	2.28636	0.615474
ENSMUSG00000102704	Gm38309	2.28319	0.671662
ENSMUSG00000085352	Gm4128	2.28261	0.715863
ENSMUSG00000096354	Gm8178	2.28038	0.858438
ENSMUSG00000092644	Gm23564	2.27561	0.4261
ENSMUSG00000084526	n-R5s192	2.27549	0.432658
ENSMUSG00000080454	Gm24195	2.27548	0.433056
ENSMUSG00000003227	Edar	2.27545	0.435125
ENSMUSG00000025776	Crispld1	2.27415	0.993643
ENSMUSG00000091306	Gm17606	2.27336	0.532718
ENSMUSG00000079242	C730034F03Rik	2.2693	1.34754
ENSMUSG00000083650	Gm13357	2.26865	0.489253
ENSMUSG00000023439	Gnb3	2.26863	0.504416
ENSMUSG00000078370	Gm6316	2.26861	0.515631
ENSMUSG00000078117	Gm16485	2.26859	0.52154
ENSMUSG00000081052	Gm6305	2.26844	0.417785
ENSMUSG00000085043	Gm13184	2.26843	0.554694
ENSMUSG00000097010	Gm26709	2.26836	0.405359
ENSMUSG00000064202	4430402I18Rik	2.2683	0.572147
ENSMUSG00000063681	Crb1	2.26817	0.381702
ENSMUSG00000089350	Gm25487	2.26803	0.36693
ENSMUSG00000053007	Creb5	2.26728	3.67474
ENSMUSG00000090523	Gypc	2.26664	0.957308
ENSMUSG00000101167	H2afy3	2.26243	0.903234
ENSMUSG00000024479	Mal2	2.25712	0.686292
ENSMUSG00000068117	Mei1	2.25637	0.630089
ENSMUSG00000020181	Nav3	2.25545	0.499342
ENSMUSG00000086239	Gm14329	2.25529	0.446821
ENSMUSG00000097573	G730003C15Rik	2.25526	0.438247
ENSMUSG00000098900	Gm18190	2.25526	0.435029
ENSMUSG00000068259	Olfr461	2.25516	0.309679
ENSMUSG00000073027	Dmrtc1b	2.25108	0.537786
ENSMUSG00000096841	Gm25596	2.25057	0.517617
ENSMUSG00000096722	Hmgb1-ps9	2.24998	0.493903
ENSMUSG00000001119	Col6a1	2.24949	0.875059
ENSMUSG00000105189	RP24-332C17.4	2.24894	0.452591
ENSMUSG00000085673	Gm16122	2.24641	0.355309
ENSMUSG00000023328	Ache	2.2455	0.894782
ENSMUSG00000079564	Gm11149	2.24511	0.308444
ENSMUSG00000066224	Arid3c	2.24204	0.656894
ENSMUSG00000103622	Gm38391	2.23901	0.555229
ENSMUSG00000081934	Gm12193	2.23866	0.612149
ENSMUSG00000098623	Mir8112	2.23823	0.7723
ENSMUSG00000042812	Foxf1	2.23749	1.12951
ENSMUSG00000092443	Gm20726	2.2368	0.494305
ENSMUSG00000085738	Gm12335	2.23562	0.453991
ENSMUSG00000087496	Gm13523	2.23498	0.429278
ENSMUSG00000065822	Snord15a	2.23461	0.413322
ENSMUSG00000086588	Gm11729	2.23438	0.403573
ENSMUSG00000105228	RP23-180G16.2	2.23214	0.505752
ENSMUSG00000047021	Ccdc108	2.22949	0.454699
ENSMUSG00000094132	Gm3264	2.21543	0.442098
ENSMUSG00000031271	Serpina7	2.2032	3.42093
ENSMUSG00000063063	Ctnna2	2.18087	0.740805
ENSMUSG00000076576	Igkv6-32	2.16118	0.937977
ENSMUSG00000038782	1700028J19Rik	2.14361	0.924325
ENSMUSG00000103572	Gm37115	2.14194	0.663707
ENSMUSG00000105893	Wdr46-ps	2.13378	1.62328
ENSMUSG00000023964	Calcr	2.13247	0.84584
ENSMUSG00000087111	Gm11399	2.13219	0.521998
ENSMUSG00000085923	Gm12781	2.13007	0.757103
ENSMUSG00000097460	Gm26734	2.12107	0.713083
ENSMUSG00000085063	Gm16024	2.12099	0.717241
ENSMUSG00000040146	Rgl3	2.1167	0.9261
ENSMUSG00000085311	Gm15445	2.11567	0.713201
ENSMUSG00000072115	Ang	2.11112	0.68024
ENSMUSG00000087616	Gm14257	2.11081	0.899531
ENSMUSG00000053117	E330013P04Rik	2.10919	0.558446
ENSMUSG00000102097	A930006L05Rik	2.10563	0.756789
ENSMUSG00000085883	Gm3848	2.10515	0.601726
ENSMUSG00000022755	Adgrg7	2.105	0.535495
ENSMUSG00000076241	Mir543	2.09838	0.186789
ENSMUSG00000071398	2410004P03Rik	2.09729	0.836771
ENSMUSG00000067578	Cbln4	2.09479	0.669413
ENSMUSG00000070136	Mir496a	2.09359	3.38603
ENSMUSG00000029158	Yipf7	2.08552	0.721337
ENSMUSG00000036298	Slc2a13	2.08498	1.01624
ENSMUSG00000064853	Gm23442	2.08459	0.682408
ENSMUSG00000093989	Rnasek	2.08377	0.645761
ENSMUSG00000087596	Gm11715	2.07426	0.537233
ENSMUSG00000088171	Gm25220	2.07362	0.662163
ENSMUSG00000090440	Gm9732	2.0716	1.13861
ENSMUSG00000069518	Gm10271	2.0714	0.439886
ENSMUSG00000076271	Mir697	2.06121	0.941323
ENSMUSG00000074987	Wt1os	2.04147	1.29351
ENSMUSG00000100158	Gm28119	2.03978	1.00184
ENSMUSG00000047343	Mettl21c	2.03882	0.681754
ENSMUSG00000097458	Gm26697	2.03346	0.755785
ENSMUSG00000052221	Ppp1r36	2.02547	0.867682
ENSMUSG00000076052	Mir541	2.00256	4.58501
ENSMUSG00000081308	Gm14480	2.0002	0.221892
ENSMUSG00000080873	Rpl30-ps3	2.00014	0.222365
ENSMUSG00000030365	Clec2i	1.99816	0.26188
ENSMUSG00000080411	Mir1193	1.99481	0.904385
ENSMUSG00000019880	Rspo3	1.99191	0.929383
ENSMUSG00000081590	Gm14413	1.98993	0.653845
ENSMUSG00000083910	Gm13604	1.98859	0.220746
ENSMUSG00000098110	Gm26956	1.98859	0.220746
ENSMUSG00000022829	Stxbp5l	1.98811	0.398218
ENSMUSG00000039981	Zc3h12d	1.98799	0.25929
ENSMUSG00000082686	Gm12961	1.98797	0.260141
ENSMUSG00000030873	Scnn1b	1.98607	0.418572
ENSMUSG00000074063	Osgin1	1.98535	0.425346
ENSMUSG00000086767	Gm13070	1.9846	0.356343
ENSMUSG00000048965	Mrgpre	1.98436	0.360788
ENSMUSG00000025789	St8sia2	1.98322	1.63914
ENSMUSG00000084333	Gm11599	1.98218	0.397176
ENSMUSG00000095892	Rnu5g	1.98207	0.398943
ENSMUSG00000031212	Pgr15l	1.97421	0.890017
ENSMUSG00000065490	Mir30c-1	1.972	0.240928
ENSMUSG00000092250	Gm20467	1.972	0.240928
ENSMUSG00000009654	Oit3	1.96922	0.31725
ENSMUSG00000065674	Gm24259	1.96817	0.341461
ENSMUSG00000025529	Zfp711	1.96599	2.78339
ENSMUSG00000090327	Gm17111	1.96394	0.595616
ENSMUSG00000019865	Nmbr	1.96384	0.599222
ENSMUSG00000055676	Gm5069	1.96307	0.434422
ENSMUSG00000090230	Gm16315	1.9629	0.436956
ENSMUSG00000085779	Atcayos	1.96156	0.456278
ENSMUSG00000106178	RP23-99A9.1	1.96127	0.279053
ENSMUSG00000007682	Dio2	1.96106	0.31548
ENSMUSG00000084706	Gm22987	1.9609	0.329236
ENSMUSG00000097684	Gm26645	1.96061	0.349254
ENSMUSG00000028386	Slc46a2	1.96057	0.351009
ENSMUSG00000105151	RP23-191N23.1	1.96051	0.355294
ENSMUSG00000023333	Gcm1	1.96031	1.00443
ENSMUSG00000086430	4930551O13Rik	1.96026	0.36771
ENSMUSG00000054379	2410024N13Rik	1.96003	0.783603
ENSMUSG00000022759	Lrrc74b	1.95995	0.535206
ENSMUSG00000098679	Mir7688	1.95852	0.494971
ENSMUSG00000048709	Gm8666	1.9582	0.436006
ENSMUSG00000051456	Hspb3	1.95652	0.818993
ENSMUSG00000065606	Mir16-2	1.95461	0.389566
ENSMUSG00000084604	Gm22205	1.95461	0.389566
ENSMUSG00000021032	Ngb	1.95339	0.54695
ENSMUSG00000007655	Cav1	1.95269	0.530692
ENSMUSG00000030093	Wnt7a	1.95252	0.554575
ENSMUSG00000086331	Gm16310	1.94691	0.612851
ENSMUSG00000045201	Lrrc3b	1.94632	0.57744
ENSMUSG00000086475	Platr13	1.94455	1.71217
ENSMUSG00000045812	Olfr984	1.94452	0.237359
ENSMUSG00000101603	Gm28730	1.94452	0.237359
ENSMUSG00000097923	Gm26577	1.94413	0.278
ENSMUSG00000106822	RP23-479D21.3	1.94413	0.278441
ENSMUSG00000031364	Grpr	1.94363	0.326622
ENSMUSG00000005232	G6pc2	1.94301	0.38117
ENSMUSG00000086714	0610009E02Rik	1.94261	0.412782
ENSMUSG00000046613	Vwa5b2	1.94255	1.16523
ENSMUSG00000084892	Gm14471	1.94149	0.492581
ENSMUSG00000067242	Lgi1	1.93942	1.01767
ENSMUSG00000095562	Gm21887	1.93829	0.485429
ENSMUSG00000065653	Gm23105	1.93735	0.405542
ENSMUSG00000025380	Fscn2	1.93735	0.405309
ENSMUSG00000014813	Stc1	1.93696	0.379923
ENSMUSG00000106915	RP23-213H20.1	1.93677	0.369217
ENSMUSG00000046219	C230012O17Rik	1.93658	0.358433
ENSMUSG00000096946	Fmr1os	1.93546	0.646502
ENSMUSG00000025255	Zfhx4	1.93528	0.631444
ENSMUSG00000065851	Gm22352	1.93488	0.601242
ENSMUSG00000094778	Olfr143	1.93484	0.277197
ENSMUSG00000030235	Slco1c1	1.93266	0.435172
ENSMUSG00000081805	Gm14335	1.93074	0.752962
ENSMUSG00000021749	Oit1	1.92815	0.495895
ENSMUSG00000060029	4930473A02Rik	1.92651	0.682081
ENSMUSG00000098146	Gm26935	1.92536	0.775715
ENSMUSG00000085207	Gm11767	1.92488	1.0396
ENSMUSG00000045746	B230317F23Rik	1.92312	0.454973
ENSMUSG00000033715	Akr1c14	1.92236	0.861126
ENSMUSG00000078137	Ankrd63	1.92222	0.435269
ENSMUSG00000096647	Gm6223	1.92214	0.545603
ENSMUSG00000091510	Mtag2	1.92166	0.42202
ENSMUSG00000104675	RP23-209N19.4	1.92114	0.408881
ENSMUSG00000092384	Gm4189	1.92112	0.408615
ENSMUSG00000031517	Gpm6a	1.9211	0.478967
ENSMUSG00000021983	Atp8a2	1.9208	0.998178
ENSMUSG00000103696	Gm37531	1.9198	0.461812
ENSMUSG00000092124	B930094E09Rik	1.91877	0.335304
ENSMUSG00000026312	Cdh7	1.91867	0.331819
ENSMUSG00000022766	Serpind1	1.9186	0.328883
ENSMUSG00000107149	RP23-391P21.3	1.91853	0.444467
ENSMUSG00000073407	Gm6034	1.91842	0.322202
ENSMUSG00000057818	1600029O15Rik	1.91838	0.320243
ENSMUSG00000083443	Gm15519	1.91833	0.318609
ENSMUSG00000081740	Gm14279	1.91689	0.420574
ENSMUSG00000075893	Gm25538	1.91656	0.229558
ENSMUSG00000093473	Gm20620	1.91656	0.229558
ENSMUSG00000051225	Fam83a	1.91509	0.392845
ENSMUSG00000025469	Msx3	1.91492	0.746659
ENSMUSG00000025497	Cdhr5	1.91464	0.385965
ENSMUSG00000087549	Gm13427	1.914	0.375442
ENSMUSG00000101122	Gm17971	1.91318	0.875175
ENSMUSG00000104097	Gm37313	1.9107	0.319499
ENSMUSG00000088378	Gm25184	1.90996	0.306534
ENSMUSG00000101214	Gm28403	1.90865	0.283078
ENSMUSG00000038903	Ccdc68	1.90851	0.647118
ENSMUSG00000002944	Cd36	1.90777	0.267029
ENSMUSG00000050423	Ppp1r3g	1.90462	0.548422
ENSMUSG00000020018	Snrpf	1.90245	1.09774
ENSMUSG00000055937	Krt28	1.89889	0.436801
ENSMUSG00000080021	Gm5915	1.89502	0.405991
ENSMUSG00000021974	Fgf9	1.89497	0.477764
ENSMUSG00000046793	Gpr61	1.89444	0.33873
ENSMUSG00000086117	Gm12065	1.89388	0.330718
ENSMUSG00000067149	Jchain	1.89378	0.329296
ENSMUSG00000093579	Gm20036	1.89319	0.320274
ENSMUSG00000016179	Camk1g	1.89052	0.374419
ENSMUSG00000080866	Gm5687	1.88937	0.252565
ENSMUSG00000028176	Lrrc7	1.88332	0.294169
ENSMUSG00000081911	Mrps36-ps2	1.8828	0.288607
ENSMUSG00000043331	Olfr975	1.88025	0.259979
ENSMUSG00000056643	Chst13	1.8795	0.251279
ENSMUSG00000077274	Gm22786	1.87838	0.237829
ENSMUSG00000105986	RP24-180F7.2	1.87533	0.199992
ENSMUSG00000064417	DQ267102	1.87323	2.22872
ENSMUSG00000030111	A2m	1.86953	14.1825
ENSMUSG00000061740	Cyp2d22	1.85962	0.901235
ENSMUSG00000084603	Gm22204	1.85581	1.05636
ENSMUSG00000106825	RP23-297M4.7	1.84226	3.30531
ENSMUSG00000096225	Lhx8	1.83742	0.68281
ENSMUSG00000103149	AA914427	1.83155	0.806752
ENSMUSG00000041482	Piezo2	1.83016	0.981352
ENSMUSG00000096929	A330023F24Rik	1.82787	2.07053
ENSMUSG00000104391	Gm37960	1.82629	0.781694
ENSMUSG00000046748	Tmem45a2	1.82104	0.759067
ENSMUSG00000050368	Hoxd10	1.81748	0.729264
ENSMUSG00000081142	Gm15497	1.81698	0.698036
ENSMUSG00000062132	Arhgap33os	1.8002	1.83191
ENSMUSG00000085516	4930538E20Rik	1.7998	0.425712
ENSMUSG00000088036	Gm24993	1.79707	0.713052
ENSMUSG00000089707	Slain1os	1.79494	0.586713
ENSMUSG00000093536	Smim17	1.79199	0.677721
ENSMUSG00000097572	Gm26797	1.78974	0.458673
ENSMUSG00000073721	Gm13125	1.78511	0.387675
ENSMUSG00000086433	Rsf1os1	1.78185	1.22874
ENSMUSG00000028525	Pde4b	1.77924	1.41878
ENSMUSG00000054594	Oscar	1.77849	0.771967
ENSMUSG00000044499	Hs3st5	1.77758	0.415491
ENSMUSG00000032625	Thsd7a	1.77629	0.847336
ENSMUSG00000032503	Arpp21	1.77301	0.698616
ENSMUSG00000087658	Hotairm1	1.77123	1.1549
ENSMUSG00000080645	Mir1198	1.76865	0.461639
ENSMUSG00000033377	Palmd	1.76833	0.473833
ENSMUSG00000100763	Gm28777	1.76831	0.474778
ENSMUSG00000019888	Mgat4c	1.76616	0.647573
ENSMUSG00000049721	Gal3st1	1.76517	0.577452
ENSMUSG00000044724	Gpr152	1.76429	0.370499
ENSMUSG00000032473	Cldn18	1.76291	0.421051
ENSMUSG00000031133	Arhgef6	1.76258	1.37329
ENSMUSG00000087197	Gm13780	1.76193	0.431778
ENSMUSG00000105703	RP24-378G4.3	1.76076	1.16188
ENSMUSG00000076861	Trav18	1.75782	0.689435
ENSMUSG00000099267	Mir6955	1.75518	0.434371
ENSMUSG00000029423	Piwil1	1.75325	0.594991
ENSMUSG00000059049	Frem1	1.75286	1.24392
ENSMUSG00000081494	Gm14130	1.74842	0.428091
ENSMUSG00000022053	Ebf2	1.74818	0.938897
ENSMUSG00000050900	Gm7327	1.74719	0.531489
ENSMUSG00000080370	Gm22952	1.74454	0.786998
ENSMUSG00000021223	Papln	1.74224	1.58746
ENSMUSG00000015340	Cybb	1.74183	0.887358
ENSMUSG00000065651	Gm25973	1.74169	0.529471
ENSMUSG00000104706	RP23-167H23.2	1.74146	0.494755
ENSMUSG00000084648	Gm24378	1.74144	0.491717
ENSMUSG00000044156	Hepacam2	1.7412	0.453997
ENSMUSG00000095299	Gm25380	1.74054	0.318239
ENSMUSG00000076396	Mir667	1.73998	0.860726
ENSMUSG00000036913	Trim67	1.73933	28.29
ENSMUSG00000021139	Gm20498	1.73442	0.482008
ENSMUSG00000097408	Gm26831	1.7343	0.450336
ENSMUSG00000042525	4933428M09Rik	1.73418	0.42514
ENSMUSG00000058740	Kcnt1	1.73395	1.50056
ENSMUSG00000021640	Naip1	1.73385	0.431455
ENSMUSG00000004371	Il11	1.73227	0.620686
ENSMUSG00000093975	Vmn2r-ps19	1.73205	0.355021
ENSMUSG00000025127	Gcgr	1.72972	0.865952
ENSMUSG00000104713	Gbp6	1.72835	0.520159
ENSMUSG00000079484	Phyhd1	1.72706	0.592353
ENSMUSG00000033308	Dpyd	1.72593	0.3776
ENSMUSG00000072900	Mir540	1.72535	0.345231
ENSMUSG00000104914	mmu-mir-7061	1.72478	0.310666
ENSMUSG00000089563	Gm24667	1.72169	0.960294
ENSMUSG00000084956	Gm16194	1.71805	0.38395
ENSMUSG00000051107	Gm15440	1.71268	0.422703
ENSMUSG00000035692	Isg15	1.71229	1.14652
ENSMUSG00000042800	1700015E13Rik	1.70963	0.332282
ENSMUSG00000104091	Gm37317	1.70754	0.829097
ENSMUSG00000026940	Ccdc183	1.6952	0.508723
ENSMUSG00000090244	Gm16572	1.69248	0.681029
ENSMUSG00000076252	Mir302b	1.68987	0.803835
ENSMUSG00000027824	Vmn2r1	1.68379	0.658854
ENSMUSG00000053461	Hhipl2	1.67733	0.698966
ENSMUSG00000029408	Abcb9	1.67548	0.598811
ENSMUSG00000085760	Gm14302	1.67026	0.468405
ENSMUSG00000027797	Dclk1	1.66783	0.698803
ENSMUSG00000066800	Rnasel	1.66564	0.541203
ENSMUSG00000040706	Agmat	1.66254	0.614657
ENSMUSG00000095300	Gm906	1.6619	0.713993
ENSMUSG00000089475	Gm25363	1.66017	0.492898
ENSMUSG00000097659	Gm26715	1.65703	0.587459
ENSMUSG00000097571	Jpx	1.65642	0.833955
ENSMUSG00000048120	Entpd1	1.65278	0.616023
ENSMUSG00000026303	Mlph	1.6525	1.35011
ENSMUSG00000029442	Wdr66	1.65202	0.673157
ENSMUSG00000102135	Gm37108	1.65066	0.5222
ENSMUSG00000065448	Mir154	1.64978	2.06057
ENSMUSG00000088901	Mir1943	1.64484	0.651267
ENSMUSG00000055409	Nell1	1.6448	0.53947
ENSMUSG00000033147	Slc22a15	1.64131	1.12585
ENSMUSG00000085024	C230035I16Rik	1.6392	2.0929
ENSMUSG00000100281	4930422M22Rik	1.63809	1.81785
ENSMUSG00000100084	2310068J16Rik	1.63766	0.768929
ENSMUSG00000097243	Gm26908	1.63596	0.43147
ENSMUSG00000016626	Nlrp14	1.60646	1.27172
ENSMUSG00000084230	Gm14388	1.60593	0.927673
ENSMUSG00000078636	Gm7336	1.59874	0.810284
ENSMUSG00000019359	Gdpd2	1.59832	1.12476
ENSMUSG00000032985	5730522E02Rik	1.59831	1.10082
ENSMUSG00000056492	Adgrf5	1.59681	7.97796
ENSMUSG00000103804	Gm37062	1.59227	1.80559
ENSMUSG00000090559	Gm17137	1.59189	1.38476
ENSMUSG00000079450	Cldn34c1	1.59079	1.00975
ENSMUSG00000031079	Zfp300	1.59046	1.04289
ENSMUSG00000102324	Gm19721	1.58833	1.0924
ENSMUSG00000105745	RP23-7D3.3	1.5849	0.152637
ENSMUSG00000107280	RP23-468H22.1	1.5849	0.152637
ENSMUSG00000095651	Gm21817	1.58143	2.44737
ENSMUSG00000085436	Zfp335os	1.58137	1.5508
ENSMUSG00000083373	Gm13392	1.58113	0.197365
ENSMUSG00000105328	RP24-309H3.6	1.57578	0.245891
ENSMUSG00000036574	1700019O17Rik	1.57507	0.251529
ENSMUSG00000044288	Cnr1	1.57505	1.29489
ENSMUSG00000092812	Gm23634	1.57502	0.345434
ENSMUSG00000067998	Bpifb9a	1.57251	0.151599
ENSMUSG00000106015	WI1-2285D16.1	1.57251	0.151599
ENSMUSG00000082516	Gm13342	1.57157	0.18222
ENSMUSG00000086586	Gm11192	1.57097	0.28059
ENSMUSG00000097847	4930478K11Rik	1.57074	0.200988
ENSMUSG00000106234	RP24-166N8.8	1.57063	0.278998
ENSMUSG00000053153	Spag16	1.57059	1.80696
ENSMUSG00000074881	Mageb3	1.57057	0.204373
ENSMUSG00000096592	Gm15801	1.56978	0.288211
ENSMUSG00000059033	Rpl18a-ps1	1.56971	0.219458
ENSMUSG00000081748	Gm14870	1.56962	0.220949
ENSMUSG00000084839	Gm14097	1.56846	0.315201
ENSMUSG00000093746	Mir5622	1.56757	0.249052
ENSMUSG00000099162	Gm27168	1.567	0.255684
ENSMUSG00000092167	Gm3696	1.56658	1.56091
ENSMUSG00000035783	Acta2	1.56643	2.3062
ENSMUSG00000097303	3110083C13Rik	1.5661	0.265227
ENSMUSG00000026073	Il1r2	1.56412	0.284044
ENSMUSG00000107338	BX510318.1	1.56225	0.404387
ENSMUSG00000048126	Col6a3	1.55725	0.901714
ENSMUSG00000034551	Hdx	1.55672	1.72166
ENSMUSG00000031481	Tpte	1.55605	0.339343
ENSMUSG00000097791	Gm17315	1.55374	0.436361
ENSMUSG00000102714	Gm37618	1.55158	0.295018
ENSMUSG00000070105	Mir495	1.55153	0.740432
ENSMUSG00000028989	Angptl7	1.54975	0.474968
ENSMUSG00000088703	Gm25555	1.54935	0.356942
ENSMUSG00000107076	RP23-15K13.3	1.54913	0.4002
ENSMUSG00000043488	Frmd8os	1.54912	0.470054
ENSMUSG00000060509	Xcr1	1.54794	0.434113
ENSMUSG00000037307	Banf2	1.54784	0.1632
ENSMUSG00000084537	Gm25845	1.54784	0.1632
ENSMUSG00000103527	Gm37261	1.54784	0.1632
ENSMUSG00000100009	Gm7967	1.54658	0.194654
ENSMUSG00000106073	RP24-370B22.3	1.54658	0.194654
ENSMUSG00000092985	Mir378b	1.54613	0.557912
ENSMUSG00000102452	Gm38344	1.54602	0.207108
ENSMUSG00000105876	RP24-224A19.2	1.54556	0.216654
ENSMUSG00000081739	Mdm4-ps	1.54534	0.221209
ENSMUSG00000044716	Dok7	1.54531	0.221791
ENSMUSG00000053977	Cd8a	1.54531	0.221791
ENSMUSG00000082498	Gm12937	1.54531	0.221791
ENSMUSG00000011171	Vipr2	1.54518	0.224361
ENSMUSG00000086404	Gm6787	1.54484	0.230993
ENSMUSG00000067561	Dmrtc1c2	1.5448	0.231774
ENSMUSG00000087039	Cdrt4os2	1.5448	0.231774
ENSMUSG00000102474	2610012C04Rik	1.54443	0.238761
ENSMUSG00000084845	Tmem240	1.54401	0.7991
ENSMUSG00000106432	RP23-333I5.3	1.54346	0.255766
ENSMUSG00000100465	Gm29264	1.5434	0.25686
ENSMUSG00000063730	Hsd3b2	1.54334	0.257921
ENSMUSG00000107317	WI1-1993I8.1	1.54315	0.298283
ENSMUSG00000048368	Omd	1.54242	0.272637
ENSMUSG00000103966	Gm37120	1.54226	0.275165
ENSMUSG00000064952	Gm24920	1.54153	0.3664
ENSMUSG00000069301	Hist1h2ag	1.54088	0.594168
ENSMUSG00000040310	Alx4	1.54028	0.303452
ENSMUSG00000095217	Hist1h2bn	1.53812	0.330161
ENSMUSG00000030154	Klrb1f	1.53662	0.224457
ENSMUSG00000098760	Gm27247	1.53658	0.231285
ENSMUSG00000083359	Gm12656	1.53657	0.193173
ENSMUSG00000048067	Olfr1349	1.53656	0.192415
ENSMUSG00000085568	Gm14858	1.53656	0.192415
ENSMUSG00000090001	Gm9719	1.53656	0.192415
ENSMUSG00000047189	Gm9818	1.53651	0.240795
ENSMUSG00000105858	RP24-239E2.2	1.53651	0.240795
ENSMUSG00000087181	Gm13570	1.53648	0.243726
ENSMUSG00000070425	Xntrpc	1.53646	0.245725
ENSMUSG00000098811	Mir6913	1.53646	0.245725
ENSMUSG00000085229	Gm11672	1.53642	0.248454
ENSMUSG00000084208	Gm12792	1.53638	0.251226
ENSMUSG00000107252	RP24-183G19.6	1.53633	0.255878
ENSMUSG00000026237	Nmur1	1.53623	0.162136
ENSMUSG00000098838	Mir381	1.53623	0.162136
ENSMUSG00000106836	RP24-142K18.4	1.53623	0.162136
ENSMUSG00000047642	D930020B18Rik	1.53622	0.262134
ENSMUSG00000091430	Platr19	1.53616	0.873424
ENSMUSG00000097818	Gm26681	1.53607	0.734156
ENSMUSG00000064437	Snord49b	1.53605	0.271129
ENSMUSG00000092552	Gm4287	1.53593	0.276466
ENSMUSG00000103452	1700008A23Rik	1.5356	0.28921
ENSMUSG00000097788	Gm16596	1.53559	0.289572
ENSMUSG00000007030	Vwa7	1.53462	0.731415
ENSMUSG00000086348	1700017J07Rik	1.5346	0.317728
ENSMUSG00000082390	Gm12136	1.53422	0.313568
ENSMUSG00000097014	Gm26706	1.53413	0.328248
ENSMUSG00000065808	Gm23037	1.53394	0.432124
ENSMUSG00000042256	Ptchd4	1.53384	0.328734
ENSMUSG00000078903	Gm14391	1.53383	0.42795
ENSMUSG00000050788	Olfr419	1.53336	0.475154
ENSMUSG00000009646	Pla2g12b	1.53307	0.348436
ENSMUSG00000097833	Gm5976	1.5324	0.541596
ENSMUSG00000045608	Dbx2	1.53231	0.360474
ENSMUSG00000021904	Sema3g	1.53216	0.557665
ENSMUSG00000101845	Gm28198	1.53158	0.809402
ENSMUSG00000019779	Frk	1.53057	0.839235
ENSMUSG00000097583	6430590A07Rik	1.53037	0.87738
ENSMUSG00000041991	Hrnr	1.52994	1.30516
ENSMUSG00000070031	Sp140	1.52993	0.49847
ENSMUSG00000104986	RP23-7E4.9	1.5298	0.483021
ENSMUSG00000086310	Gm12278	1.5258	0.314534
ENSMUSG00000064906	n-R5s204	1.52567	0.360262
ENSMUSG00000097900	Gm8652	1.52559	0.386918
ENSMUSG00000078197	Gm17374	1.5255	0.414584
ENSMUSG00000090293	Gm17034	1.52527	0.473914
ENSMUSG00000020061	Mybpc1	1.52468	0.895249
ENSMUSG00000101236	Gm6750	1.52273	0.501299
ENSMUSG00000038642	Ctss	1.5226	0.357766
ENSMUSG00000039611	Tmem246	1.52191	1.17435
ENSMUSG00000097864	Gm26856	1.52129	0.615916
ENSMUSG00000060332	Tmc2	1.52048	0.485122
ENSMUSG00000089308	Gm24837	1.51993	0.438997
ENSMUSG00000047963	Stbd1	1.51988	0.655395
ENSMUSG00000020639	Pfn4	1.51972	0.640938
ENSMUSG00000039081	Zfp503	1.51815	0.796122
ENSMUSG00000058488	Kl	1.51746	0.487625
ENSMUSG00000084093	Gm16418	1.51722	0.301118
ENSMUSG00000089092	Gm25654	1.51707	0.327356
ENSMUSG00000086465	Gm16049	1.51698	0.362231
ENSMUSG00000084789	Gm12974	1.51698	0.364569
ENSMUSG00000102593	Gm38384	1.51649	1.69314
ENSMUSG00000037892	Pcdh18	1.51644	0.34429
ENSMUSG00000087750	Gm23468	1.51602	0.335651
ENSMUSG00000022894	Adamts5	1.5155	0.324106
ENSMUSG00000029211	Gabra4	1.51515	0.31565
ENSMUSG00000023153	Tmem52	1.5148	0.306905
ENSMUSG00000090317	Gm17324	1.51427	0.292465
ENSMUSG00000025739	Gng13	1.51409	0.564713
ENSMUSG00000049988	Lrrc25	1.5134	0.265002
ENSMUSG00000087327	Gm15884	1.51325	0.259811
ENSMUSG00000079357	Gm11100	1.51295	0.248791
ENSMUSG00000088843	Gm26357	1.5129	0.246766
ENSMUSG00000056288	Gm11961	1.5128	0.474186
ENSMUSG00000088273	Gm23123	1.51259	0.234037
ENSMUSG00000074149	Gm10634	1.51255	0.232783
ENSMUSG00000095709	Gm21378	1.51255	0.232783
ENSMUSG00000088326	Gm25667	1.51243	0.227242
ENSMUSG00000034239	Gm884	1.51236	0.224374
ENSMUSG00000090362	Vmn2r79	1.51236	0.224374
ENSMUSG00000099779	Gm8228	1.51236	0.224374
ENSMUSG00000103867	9630010A21Rik	1.51236	0.224374
ENSMUSG00000086844	B230206H07Rik	1.51221	0.332106
ENSMUSG00000030249	Abcc9	1.51216	0.214605
ENSMUSG00000075558	Gm17151	1.51216	0.214605
ENSMUSG00000033520	Idi2	1.5121	0.21173
ENSMUSG00000087817	Gm22492	1.51189	0.200766
ENSMUSG00000100290	Gm18552	1.51189	0.200766
ENSMUSG00000045942	BC049762	1.51172	0.191678
ENSMUSG00000083875	Gm13831	1.51167	0.18836
ENSMUSG00000101964	Gm28693	1.51165	0.187301
ENSMUSG00000037913	Tmem156	1.51121	0.373138
ENSMUSG00000073421	H2-Ab1	1.5107	0.840402
ENSMUSG00000087242	C78197	1.5106	0.312118
ENSMUSG00000051920	Rspo2	1.51053	0.391846
ENSMUSG00000088119	Gm24060	1.50998	0.368323
ENSMUSG00000093495	Gm23368	1.50988	0.364172
ENSMUSG00000081208	Gm11400	1.50949	2.24358
ENSMUSG00000078917	Gm11281	1.50886	0.314638
ENSMUSG00000083006	Gm15715	1.50853	0.285028
ENSMUSG00000103423	Gm5845	1.50831	0.282111
ENSMUSG00000061669	Gm6404	1.50796	0.277322
ENSMUSG00000077621	Gm23772	1.50757	0.272111
ENSMUSG00000080914	Gm7129	1.5074	0.269683
ENSMUSG00000085982	9530051G07Rik	1.50607	0.431257
ENSMUSG00000106035	RP23-102H7.7	1.50583	0.247752
ENSMUSG00000082144	Gm12788	1.50565	0.391747
ENSMUSG00000097005	4930598A11Rik	1.50529	0.240227
ENSMUSG00000077785	Gm23910	1.50475	0.232625
ENSMUSG00000105203	RP24-255E8.1	1.50448	0.228635
ENSMUSG00000103891	Gm37941	1.50446	0.317002
ENSMUSG00000026616	Cr2	1.50409	0.223147
ENSMUSG00000107261	RP23-118H9.3	1.50409	0.223147
ENSMUSG00000099983	1700022E09Rik	1.50343	0.21352
ENSMUSG00000031452	1700029H14Rik	1.50342	0.213398
ENSMUSG00000106690	RP23-23P3.2	1.50311	0.209018
ENSMUSG00000027261	Hao1	1.50263	0.465927
ENSMUSG00000035033	Tbr1	1.50253	0.356407
ENSMUSG00000087129	Gm16316	1.50168	0.33723
ENSMUSG00000024658	Gm9750	1.50146	0.332407
ENSMUSG00000060205	Olfr57	1.49953	0.156318
ENSMUSG00000097213	Gm26745	1.49953	0.156318
ENSMUSG00000098946	Gm27636	1.49953	0.156318
ENSMUSG00000106505	RP23-434M21.1	1.49953	0.156318
ENSMUSG00000106514	mmu-mir-6976	1.49953	0.156318
ENSMUSG00000076145	Mir679	1.49916	0.251388
ENSMUSG00000105699	RP23-462C22.5	1.49916	0.251388
ENSMUSG00000020102	Slc16a7	1.49878	0.26763
ENSMUSG00000097624	Gm5091	1.49757	0.355308
ENSMUSG00000081319	Gm12936	1.49638	0.404125
ENSMUSG00000097701	Gm17508	1.49336	0.345024
ENSMUSG00000021596	Mctp1	1.4933	0.555509
ENSMUSG00000069733	Ube2u	1.49049	0.277234
ENSMUSG00000055435	Maf	1.48978	0.298736
ENSMUSG00000029112	Nkx1-1	1.48948	0.29686
ENSMUSG00000083465	Gm11652	1.48919	0.295005
ENSMUSG00000069307	Hist1h2bq	1.48662	1.01071
ENSMUSG00000013611	Snx31	1.48624	0.534477
ENSMUSG00000084102	Sult2a-ps3	1.48493	0.265203
ENSMUSG00000104885	RP23-459I1.5	1.48417	0.259359
ENSMUSG00000082876	Gm11889	1.48356	0.402513
ENSMUSG00000082799	Gm14554	1.4831	0.301034
ENSMUSG00000076431	Sox4	1.48242	12.4963
ENSMUSG00000106878	RP23-222G22.9	1.48184	0.400036
ENSMUSG00000049477	Gm8508	1.48166	0.279919
ENSMUSG00000092229	Gm5977	1.48146	0.236982
ENSMUSG00000083595	Gm9200	1.48139	0.236363
ENSMUSG00000001661	Hoxc6	1.48075	0.274944
ENSMUSG00000102424	Paupar	1.48043	0.273131
ENSMUSG00000084870	Gm13954	1.47929	0.266736
ENSMUSG00000085470	1700012C14Rik	1.47924	0.368867
ENSMUSG00000045378	Pxt1	1.47875	0.263717
ENSMUSG00000049100	Pcdh10	1.4786	0.210295
ENSMUSG00000091390	Gm17168	1.47821	0.260544
ENSMUSG00000082872	Gm15773	1.47727	0.196291
ENSMUSG00000069302	Hist1h2ah	1.47645	0.332019
ENSMUSG00000099174	Mir6406	1.4756	0.177072
ENSMUSG00000049691	Nkx3-2	1.47484	0.240476
ENSMUSG00000105346	RP23-226J22.3	1.4747	0.165749
ENSMUSG00000096473	Gm24463	1.47464	0.165011
ENSMUSG00000020704	Asic2	1.47429	0.300532
ENSMUSG00000032259	Drd2	1.47269	0.226973
ENSMUSG00000087004	Gm14154	1.47265	0.136592
ENSMUSG00000098198	Gm9169	1.47109	0.216627
ENSMUSG00000030898	Cckbr	1.4695	0.206027
ENSMUSG00000029784	Ssmem1	1.46863	0.653976
ENSMUSG00000039934	Gsap	1.46679	1.6996
ENSMUSG00000026188	Tmem169	1.46603	0.864202
ENSMUSG00000092741	Mir3074-1	1.46526	0.828805
ENSMUSG00000093080	Mir3060	1.4645	0.853627
ENSMUSG00000068463	B630019A10Rik	1.46393	0.68672
ENSMUSG00000085751	Gm15412	1.46377	0.164869
ENSMUSG00000081404	Gm15694	1.46359	1.51239
ENSMUSG00000089916	Gm16160	1.46158	0.246715
ENSMUSG00000028364	Tnc	1.46157	0.959766
ENSMUSG00000031493	Ggn	1.46082	1.06942
ENSMUSG00000100937	1700020D05Rik	1.46075	1.3991
ENSMUSG00000082052	Ywhaq-ps2	1.4601	0.135584
ENSMUSG00000090222	Gm16340	1.4601	0.135584
ENSMUSG00000100090	Gm29199	1.4601	0.135584
ENSMUSG00000103210	Gm5852	1.4601	0.135584
ENSMUSG00000085009	Gm12977	1.45944	0.851397
ENSMUSG00000092014	Gm4468	1.45785	0.11685
ENSMUSG00000098807	Mir300	1.45697	2.8789
ENSMUSG00000097320	Tmem147os	1.45052	1.01918
ENSMUSG00000031246	Sh3bgrl	1.44518	15.0532
ENSMUSG00000079363	Gbp4	1.44409	9.00381
ENSMUSG00000014773	Dll1	1.44245	2.33546
ENSMUSG00000066178	6030445D17Rik	1.43663	0.557316
ENSMUSG00000000214	Th	1.43533	0.471232
ENSMUSG00000036295	Lrrn3	1.43085	0.974241
ENSMUSG00000086831	Gm14280	1.42778	0.445802
ENSMUSG00000025468	Caly	1.42723	0.677545
ENSMUSG00000032098	Treh	1.42676	0.110733
ENSMUSG00000037610	Kcnmb2	1.42676	0.110733
ENSMUSG00000048483	Zdhhc22	1.42676	0.110733
ENSMUSG00000049130	C5ar1	1.42676	0.110733
ENSMUSG00000050808	Muc15	1.42676	0.110733
ENSMUSG00000056606	Gm10000	1.42676	0.110733
ENSMUSG00000065657	Gm25337	1.42676	0.110733
ENSMUSG00000067615	Krt81	1.42676	0.110733
ENSMUSG00000073530	Pappa2	1.42676	0.110733
ENSMUSG00000082134	Gm15236	1.42676	0.110733
ENSMUSG00000082520	Gm13349	1.42676	0.110733
ENSMUSG00000084087	Gm13650	1.42676	0.110733
ENSMUSG00000084226	Gm13426	1.42676	0.110733
ENSMUSG00000086287	Gm15972	1.42676	0.110733
ENSMUSG00000086792	Gm12364	1.42676	0.110733
ENSMUSG00000087894	Gm25280	1.42676	0.110733
ENSMUSG00000088403	Gm25888	1.42676	0.110733
ENSMUSG00000088719	Gm22733	1.42676	0.110733
ENSMUSG00000091816	Gm17141	1.42676	0.110733
ENSMUSG00000093031	Gm22662	1.42676	0.110733
ENSMUSG00000095701	Gm24830	1.42676	0.110733
ENSMUSG00000097232	Gm26854	1.42676	0.110733
ENSMUSG00000097775	4931440J10Rik	1.42676	0.110733
ENSMUSG00000103270	Gm37915	1.42676	0.110733
ENSMUSG00000103658	Gm37201	1.42676	0.110733
ENSMUSG00000105550	RP23-173N16.5	1.42676	0.110733
ENSMUSG00000105591	RP23-46J11.6	1.42676	0.110733
ENSMUSG00000106333	RP24-140D11.4	1.42676	0.110733
ENSMUSG00000106649	AC154296.1	1.42676	0.110733
ENSMUSG00000107323	AL669951.2	1.42676	0.110733
ENSMUSG00000020916	Krt36	1.42676	0.110733
ENSMUSG00000031377	Bmx	1.42676	0.110733
ENSMUSG00000039706	Ldb2	1.42676	0.110733
ENSMUSG00000044633	B530045E10Rik	1.42676	0.110733
ENSMUSG00000048261	Gm4879	1.42676	0.110733
ENSMUSG00000049353	Rd3	1.42676	0.110733
ENSMUSG00000062687	Cks1brt	1.42676	0.110733
ENSMUSG00000065127	Gm26127	1.42676	0.110733
ENSMUSG00000065433	Mir370	1.42676	0.110733
ENSMUSG00000065658	Gm23102	1.42676	0.110733
ENSMUSG00000065789	Gm25869	1.42676	0.110733
ENSMUSG00000079223	Gm8778	1.42676	0.110733
ENSMUSG00000079993	Gm11799	1.42676	0.110733
ENSMUSG00000081756	Gm12291	1.42676	0.110733
ENSMUSG00000081943	Gm9078	1.42676	0.110733
ENSMUSG00000081952	Gm12178	1.42676	0.110733
ENSMUSG00000082888	Gm12934	1.42676	0.110733
ENSMUSG00000084289	Gm6977	1.42676	0.110733
ENSMUSG00000085827	Gm11290	1.42676	0.110733
ENSMUSG00000087793	Gm25967	1.42676	0.110733
ENSMUSG00000091468	Vmn2r82	1.42676	0.110733
ENSMUSG00000093732	Gm20609	1.42676	0.110733
ENSMUSG00000096940	Gm4755	1.42676	0.110733
ENSMUSG00000100929	Gm28064	1.42676	0.110733
ENSMUSG00000102012	1700022F17Rik	1.42676	0.110733
ENSMUSG00000102055	Gm28913	1.42676	0.110733
ENSMUSG00000102123	Gm4319	1.42676	0.110733
ENSMUSG00000102427	Gm37463	1.42676	0.110733
ENSMUSG00000103750	Flg	1.42676	0.110733
ENSMUSG00000104012	Gm37364	1.42676	0.110733
ENSMUSG00000104470	Gm38207	1.42676	0.110733
ENSMUSG00000106456	RP24-285G1.1	1.42676	0.110733
ENSMUSG00000005474	Myl10	1.42676	0.110733
ENSMUSG00000027643	Ghrh	1.42676	0.110733
ENSMUSG00000036800	Fam135b	1.42676	0.110733
ENSMUSG00000045797	4930402K13Rik	1.42676	0.110733
ENSMUSG00000050612	Txndc2	1.42676	0.110733
ENSMUSG00000053773	Rdh8	1.42676	0.110733
ENSMUSG00000056947	Mab21l1	1.42676	0.110733
ENSMUSG00000064899	Snord118	1.42676	0.110733
ENSMUSG00000065430	Mir26a-2	1.42676	0.110733
ENSMUSG00000065514	Mir106b	1.42676	0.110733
ENSMUSG00000074261	Erich4	1.42676	0.110733
ENSMUSG00000081838	Gm13038	1.42676	0.110733
ENSMUSG00000082160	Gm11578	1.42676	0.110733
ENSMUSG00000082189	Gm4784	1.42676	0.110733
ENSMUSG00000085483	Gm14198	1.42676	0.110733
ENSMUSG00000088371	Gm25180	1.42676	0.110733
ENSMUSG00000105798	RP23-200E11.3	1.42676	0.110733
ENSMUSG00000001657	Hoxc8	1.42675	0.110733
ENSMUSG00000015947	Fcgr1	1.42675	0.110733
ENSMUSG00000020963	Tshr	1.42675	0.110733
ENSMUSG00000022014	Epsti1	1.42675	0.110733
ENSMUSG00000026387	Sctr	1.42675	0.110733
ENSMUSG00000032532	Cck	1.42675	0.110733
ENSMUSG00000038641	Akr1d1	1.42675	0.110733
ENSMUSG00000047259	Mc4r	1.42675	0.110733
ENSMUSG00000062515	Fabp4	1.42675	0.110733
ENSMUSG00000065049	Gm24041	1.42675	0.110733
ENSMUSG00000074912	Gm14207	1.42675	0.110733
ENSMUSG00000081724	Olfr129	1.42675	0.110733
ENSMUSG00000082413	Gm13401	1.42675	0.110733
ENSMUSG00000084745	Gm25290	1.42675	0.110733
ENSMUSG00000085799	Gm6963	1.42675	0.110733
ENSMUSG00000086148	Gm15271	1.42675	0.110733
ENSMUSG00000087317	4930466I24Rik	1.42675	0.110733
ENSMUSG00000088189	Gm22213	1.42675	0.110733
ENSMUSG00000088230	Gm25427	1.42675	0.110733
ENSMUSG00000089612	Gm22708	1.42675	0.110733
ENSMUSG00000101482	Gm28883	1.42675	0.110733
ENSMUSG00000103252	Gm37521	1.42675	0.110733
ENSMUSG00000104082	Gm7115	1.42675	0.110733
ENSMUSG00000106719	RP23-327P24.2	1.42675	0.110733
ENSMUSG00000107238	RP24-439P5.3	1.42675	0.110733
ENSMUSG00000042433	Pih1h3b	1.42672	0.11073
ENSMUSG00000082247	Gm16074	1.42669	0.110727
ENSMUSG00000042604	Kcna4	1.42521	0.11689
ENSMUSG00000065513	Mir26a-1	1.42521	0.11689
ENSMUSG00000074060	Fbxw15	1.42521	0.11689
ENSMUSG00000083646	Gm6088	1.42521	0.11689
ENSMUSG00000100313	Gm28323	1.42521	0.11689
ENSMUSG00000100774	Gm7329	1.42521	0.11689
ENSMUSG00000053545	6430503K07Rik	1.42476	0.118674
ENSMUSG00000074849	Spata31d1c	1.42476	0.118674
ENSMUSG00000084404	Gm12513	1.42476	0.118674
ENSMUSG00000086153	Gm12923	1.42476	0.118674
ENSMUSG00000089146	Gm25266	1.42476	0.118674
ENSMUSG00000089407	Gm24878	1.42476	0.118674
ENSMUSG00000090023	Gm16302	1.42476	0.118674
ENSMUSG00000097003	D930007P13Rik	1.42476	0.118674
ENSMUSG00000051498	Tlr6	1.4246	0.119314
ENSMUSG00000059571	Gm16218	1.4246	0.119314
ENSMUSG00000064299	4921528I07Rik	1.4246	0.119314
ENSMUSG00000065130	Gm24457	1.4246	0.119314
ENSMUSG00000076448	Mir763	1.4246	0.119314
ENSMUSG00000079507	H2-Q1	1.4246	0.119314
ENSMUSG00000087825	Gm22279	1.4246	0.119314
ENSMUSG00000088071	Gm22818	1.4246	0.119314
ENSMUSG00000090897	Esp6Esp5	1.4246	0.119314
ENSMUSG00000097995	Gm24362	1.4246	0.119314
ENSMUSG00000098540	Mir7059	1.4246	0.119314
ENSMUSG00000079842	Spag11a	1.42274	0.126619
ENSMUSG00000096684	Gm25989	1.42274	0.126619
ENSMUSG00000098995	Gm27598	1.42274	0.126619
ENSMUSG00000102939	Gm38111	1.42274	0.126619
ENSMUSG00000028544	Slc5a9	1.42216	0.128919
ENSMUSG00000079563	Pglyrp2	1.42216	0.128919
ENSMUSG00000081077	Gm13899	1.42216	0.128919
ENSMUSG00000084717	Gm24630	1.42216	0.128919
ENSMUSG00000092698	Gm22926	1.42216	0.128919
ENSMUSG00000067351	Rps15a-ps2	1.42215	0.128925
ENSMUSG00000080659	Gm24484	1.42215	0.128925
ENSMUSG00000087143	A830082K12Rik	1.42215	0.128925
ENSMUSG00000106905	RP23-42M8.5	1.42215	0.128925
ENSMUSG00000107203	RP23-345O17.6	1.42215	0.128925
ENSMUSG00000065296	Gm26122	1.42192	0.129828
ENSMUSG00000081968	Rpl23a-ps2	1.42192	0.129828
ENSMUSG00000096872	Scgb2a2	1.42192	0.129828
ENSMUSG00000100426	Gm4208	1.42192	0.129828
ENSMUSG00000103996	4833421G17Rik	1.42192	0.129828
ENSMUSG00000104266	Gm37748	1.42192	0.129828
ENSMUSG00000092274	Neat1	1.42179	31.3741
ENSMUSG00000082123	Gm16149	1.42161	0.131006
ENSMUSG00000084249	Gm12267	1.42161	0.131006
ENSMUSG00000089812	Gm15867	1.42161	0.131006
ENSMUSG00000092152	Gm17026	1.42161	0.131006
ENSMUSG00000101008	Gm29442	1.42161	0.131006
ENSMUSG00000102719	Gm37760	1.42161	0.131006
ENSMUSG00000044787	Spata32	1.42114	0.132847
ENSMUSG00000084693	Gm24894	1.42114	0.132847
ENSMUSG00000084898	Gm12371	1.42114	0.132847
ENSMUSG00000057723	Krt33b	1.42107	0.133121
ENSMUSG00000086850	Gm13257	1.42107	0.133121
ENSMUSG00000045036	Tmem232	1.42093	0.133678
ENSMUSG00000062563	Cys1	1.42093	0.133678
ENSMUSG00000084860	2610204G07Rik	1.42093	0.133678
ENSMUSG00000086620	Rspo4os	1.42093	0.133678
ENSMUSG00000103771	Gm36934	1.42093	0.133678
ENSMUSG00000105188	RP23-46J11.5	1.42093	0.133678
ENSMUSG00000106184	RP23-267O21.2	1.42093	0.133678
ENSMUSG00000032103	Pus3	1.42074	0.134404
ENSMUSG00000038994	Hils1	1.42074	0.134404
ENSMUSG00000067704	Wfdc13	1.42074	0.134404
ENSMUSG00000083182	Gm13828	1.42074	0.134404
ENSMUSG00000084739	Gm22067	1.42074	0.134404
ENSMUSG00000024087	Cyp1b1	1.41985	12.1416
ENSMUSG00000039084	Chad	1.41933	1.49305
ENSMUSG00000102504	Gm21955	1.41923	4.13903
ENSMUSG00000099163	Mir7660	1.41865	0.142456
ENSMUSG00000081359	Cox20-ps	1.41865	0.142476
ENSMUSG00000093561	Gm20699	1.41858	0.142733
ENSMUSG00000103825	Gm38178	1.41858	0.142733
ENSMUSG00000032303	Chrna3	1.41826	0.14397
ENSMUSG00000088689	Scarna17	1.41826	0.14397
ENSMUSG00000102805	Gm37240	1.41826	0.14397
ENSMUSG00000044377	Gm13080	1.41824	0.144047
ENSMUSG00000043461	Sptssb	1.41823	0.144101
ENSMUSG00000052479	A330008L17Rik	1.41823	0.144101
ENSMUSG00000061802	Armc4	1.41823	0.144101
ENSMUSG00000084411	Gm11510	1.41823	0.144101
ENSMUSG00000091636	A330050F15Rik	1.41823	0.144101
ENSMUSG00000031027	Stk33	1.41804	0.144815
ENSMUSG00000064039	Ccr1l1	1.41804	0.144815
ENSMUSG00000081954	Gm13626	1.41804	0.144815
ENSMUSG00000105746	RP24-333B11.3	1.41804	0.144815
ENSMUSG00000107265	Gm15469	1.41804	0.144815
ENSMUSG00000047497	Adamts12	1.41781	0.145696
ENSMUSG00000081544	Gm13077	1.41781	0.145696
ENSMUSG00000098525	Gm27365	1.41781	0.145696
ENSMUSG00000105063	RP23-137F6.5	1.41781	0.145696
ENSMUSG00000086234	Usp46os2	1.41779	0.145784
ENSMUSG00000105084	RP24-529E15.3	1.41779	0.145784
ENSMUSG00000096366	Gm13240	1.41714	0.483735
ENSMUSG00000084099	Gm12929	1.41682	0.149514
ENSMUSG00000085261	Gm13814	1.41682	0.149514
ENSMUSG00000087367	Gm15491	1.41682	0.149514
ENSMUSG00000088602	Gm24191	1.41682	0.149514
ENSMUSG00000098273	Mir6346	1.41682	0.149514
ENSMUSG00000103779	Gm36931	1.41682	0.149514
ENSMUSG00000028524	Sgip1	1.41681	0.149538
ENSMUSG00000078604	Gm10961	1.41681	0.149538
ENSMUSG00000092268	Gm20540	1.41608	0.152364
ENSMUSG00000097810	G730046D07Rik	1.41571	0.15377
ENSMUSG00000091329	1700112D23Rik	1.41551	0.154541
ENSMUSG00000104940	RP23-370G17.3	1.41551	0.154541
ENSMUSG00000056849	Gm16415	1.4155	0.154592
ENSMUSG00000105144	RP23-204O17.2	1.4155	0.154592
ENSMUSG00000105004	RP24-316D12.2	1.41529	0.155382
ENSMUSG00000103132	Gm37978	1.41509	0.156157
ENSMUSG00000057068	Fam47e	1.41476	0.157462
ENSMUSG00000085099	Gm16288	1.41476	0.157462
ENSMUSG00000088456	Gm26372	1.41476	0.157462
ENSMUSG00000100701	Gm19587	1.41476	0.157462
ENSMUSG00000078257	2300003K06Rik	1.41472	0.157592
ENSMUSG00000084148	Gm12380	1.41465	0.157869
ENSMUSG00000106758	RP23-333I24.3	1.41461	0.15803
ENSMUSG00000097888	Gm26682	1.41445	0.158637
ENSMUSG00000090873	Gm17112	1.41303	1.24379
ENSMUSG00000081333	Gm12307	1.41279	0.16508
ENSMUSG00000086480	Gm15287	1.41279	0.16508
ENSMUSG00000094359	Gm25571	1.41274	0.165253
ENSMUSG00000095937	Gm12671	1.41264	0.165648
ENSMUSG00000099337	Gm29486	1.41264	0.165648
ENSMUSG00000006542	Prkag3	1.41256	0.165968
ENSMUSG00000060187	Lrrc10	1.41253	0.166066
ENSMUSG00000086849	Gm13840	1.4124	0.166568
ENSMUSG00000069996	Gm7125	1.41227	0.167089
ENSMUSG00000095477	Gm25076	1.41227	0.167089
ENSMUSG00000082244	Gm8503	1.41212	0.16767
ENSMUSG00000020151	Ptprr	1.41189	0.168534
ENSMUSG00000052974	Cyp2f2	1.41171	0.169255
ENSMUSG00000081355	Gm15264	1.4115	0.170063
ENSMUSG00000097535	Gm26592	1.4115	0.170063
ENSMUSG00000098672	Mir6911	1.4115	0.170063
ENSMUSG00000103024	Gm37685	1.4115	0.170063
ENSMUSG00000065061	Gm22884	1.41146	0.170229
ENSMUSG00000104052	Gm38125	1.41134	0.170694
ENSMUSG00000105602	RP24-364E17.1	1.41121	0.171225
ENSMUSG00000093277	Gm26236	1.4108	0.172805
ENSMUSG00000104018	4833412K13Rik	1.4107	0.587942
ENSMUSG00000084876	Gm14965	1.41019	0.175242
ENSMUSG00000090263	D730045A05Rik	1.41002	0.175901
ENSMUSG00000107128	RP24-229D18.2	1.40978	0.176777
ENSMUSG00000081695	Rpsa-ps5	1.40934	0.178537
ENSMUSG00000065145	Vaultrc5	1.40906	0.179634
ENSMUSG00000039913	Pak7	1.40809	0.183474
ENSMUSG00000031241	Tbx22	1.40803	0.18374
ENSMUSG00000092494	Gm20420	1.40803	0.18374
ENSMUSG00000030866	Ern2	1.40764	0.185262
ENSMUSG00000087029	Gm14133	1.40753	1.33709
ENSMUSG00000097474	Gm26584	1.4071	0.187414
ENSMUSG00000064719	Gm25930	1.40702	0.187756
ENSMUSG00000098338	Mir6941	1.40692	0.188161
ENSMUSG00000107225	RP23-376H8.2	1.40692	0.188161
ENSMUSG00000098459	Gm27308	1.40653	0.1897
ENSMUSG00000081516	Gm12470	1.40651	0.641994
ENSMUSG00000097391	Mirg	1.4063	61.0714
ENSMUSG00000039607	Rbms3	1.40599	0.485542
ENSMUSG00000084616	Gm25047	1.40578	0.192726
ENSMUSG00000001741	Il16	1.4057	0.193067
ENSMUSG00000050761	Gp1bb	1.40566	0.193232
ENSMUSG00000054957	Gm9959	1.40545	0.194053
ENSMUSG00000024397	Aif1	1.40524	0.194891
ENSMUSG00000027636	Sla2	1.40519	0.195107
ENSMUSG00000025482	Odf3	1.40507	0.362247
ENSMUSG00000091119	Ccdc152	1.40467	0.19724
ENSMUSG00000035183	Slc24a5	1.40451	1.5956
ENSMUSG00000078208	Gm5634	1.40438	0.502895
ENSMUSG00000051052	Olfr335-ps	1.40414	0.199443
ENSMUSG00000106933	RP23-454A14.10	1.40409	0.199643
ENSMUSG00000073002	Vamp5	1.4038	0.200783
ENSMUSG00000086022	Rad51ap2	1.40378	0.200906
ENSMUSG00000105843	RP23-240E15.3	1.40378	0.200906
ENSMUSG00000089759	3632454L22Rik	1.40373	0.201099
ENSMUSG00000043013	Onecut1	1.40332	0.988904
ENSMUSG00000082920	Gm13864	1.40294	0.204332
ENSMUSG00000030500	Slc17a6	1.40265	0.205568
ENSMUSG00000021259	Cyp46a1	1.40228	0.964214
ENSMUSG00000077391	Gm24336	1.40224	0.207256
ENSMUSG00000039133	9330171B17Rik	1.40208	0.207909
ENSMUSG00000038607	Gng10	1.40206	0.207998
ENSMUSG00000060371	Caln1	1.40161	0.209863
ENSMUSG00000106648	RP24-309H3.1	1.40152	0.358426
ENSMUSG00000065314	Gm26065	1.40147	0.210447
ENSMUSG00000053388	Trim50	1.40141	0.210733
ENSMUSG00000050201	Otop2	1.40103	0.212321
ENSMUSG00000097699	5430400D12Rik	1.39957	0.48724
ENSMUSG00000063851	Rnf183	1.39738	0.228038
ENSMUSG00000084893	Hba-ps4	1.397	0.558385
ENSMUSG00000047155	Cyp4x1	1.39596	0.234346
ENSMUSG00000004110	Cacna1e	1.39567	0.428489
ENSMUSG00000015085	Entpd2	1.39475	0.453371
ENSMUSG00000030762	Aqp8	1.3947	0.240092
ENSMUSG00000046169	Adamts6	1.39445	0.241208
ENSMUSG00000070101	Mir341	1.39412	0.495562
ENSMUSG00000044312	Neurog3	1.39386	0.243938
ENSMUSG00000047992	Fam69c	1.39091	0.257883
ENSMUSG00000020542	Myocd	1.38766	0.524982
ENSMUSG00000106463	mmu-mir-1291	1.38704	0.475156
ENSMUSG00000102570	Gm37968	1.38697	0.852222
ENSMUSG00000053897	Slc39a8	1.38556	0.284993
ENSMUSG00000030930	Chst15	1.38445	12.7866
ENSMUSG00000031410	Nxf7	1.38378	0.294596
ENSMUSG00000069893	9930111J21Rik1	1.38333	0.568087
ENSMUSG00000103085	Gm38120	1.38242	0.636723
ENSMUSG00000064427	Gm22748	1.38089	0.706244
ENSMUSG00000030699	Tbx6	1.38066	1.48611
ENSMUSG00000051503	Gm6583	1.37998	0.438007
ENSMUSG00000025905	Oprk1	1.37488	0.247102
ENSMUSG00000024292	Cyp4f14	1.37471	0.245485
ENSMUSG00000043773	1700048O20Rik	1.37458	0.244186
ENSMUSG00000032899	Styk1	1.37438	0.242284
ENSMUSG00000106636	RP23-370G17.4	1.37316	0.229967
ENSMUSG00000100690	Gm4322	1.37307	0.228906
ENSMUSG00000037759	Ptger2	1.37276	0.225626
ENSMUSG00000096937	Gm10825	1.37245	0.222256
ENSMUSG00000018486	Wnt9b	1.37209	0.218207
ENSMUSG00000104263	9430062P05Rik	1.37197	0.216894
ENSMUSG00000020154	Ptprb	1.37179	0.214813
ENSMUSG00000081195	Rhox2-ps	1.3717	0.213852
ENSMUSG00000025551	Fgf14	1.37153	0.211885
ENSMUSG00000082130	Gm15799	1.37124	0.20835
ENSMUSG00000044043	Pcdhb14	1.37123	0.208317
ENSMUSG00000045509	Gpr150	1.37111	0.206769
ENSMUSG00000049410	Zfp683	1.37097	0.205162
ENSMUSG00000104795	RP23-204O17.4	1.37096	1.12894
ENSMUSG00000026253	Chrng	1.37083	0.20341
ENSMUSG00000030109	Slc6a12	1.3705	0.199395
ENSMUSG00000004939	Nmrk2	1.37049	0.19919
ENSMUSG00000083670	Gm6829	1.37048	0.19909
ENSMUSG00000046387	Pcdhb17	1.37043	0.198508
ENSMUSG00000086127	Gm11934	1.37031	0.197019
ENSMUSG00000086938	4930481A15Rik	1.37025	0.196097
ENSMUSG00000097882	0610038B21Rik	1.37025	0.196097
ENSMUSG00000018986	Slfn3	1.36987	0.191257
ENSMUSG00000021303	Gng4	1.36955	0.187027
ENSMUSG00000023828	Slc22a3	1.36951	0.186414
ENSMUSG00000085199	Gm15346	1.36941	0.185078
ENSMUSG00000097410	Gm26668	1.36939	1.20941
ENSMUSG00000095329	Gm17330	1.36938	0.554612
ENSMUSG00000065080	Gm26497	1.36938	0.184703
ENSMUSG00000026840	Lamc3	1.36921	0.182328
ENSMUSG00000070368	Prok1	1.36915	0.181565
ENSMUSG00000097597	Gm26674	1.36915	0.181495
ENSMUSG00000086340	1810059C17Rik	1.36911	0.426632
ENSMUSG00000012705	Retn	1.369	0.179419
ENSMUSG00000063394	Olfr293	1.369	0.179419
ENSMUSG00000073565	Prr16	1.369	0.179419
ENSMUSG00000041324	Inhba	1.36883	0.176997
ENSMUSG00000077202	Gm25612	1.36882	0.446365
ENSMUSG00000025329	Padi1	1.3688	0.176479
ENSMUSG00000085786	Gm15987	1.36869	0.174839
ENSMUSG00000025229	Pitx3	1.36859	0.173493
ENSMUSG00000090103	Gm16094	1.36859	0.173493
ENSMUSG00000080708	Ccnd3-ps	1.36859	0.173518
ENSMUSG00000085125	Gm16070	1.36855	0.172851
ENSMUSG00000097902	Gm26531	1.36855	0.172851
ENSMUSG00000105709	RP24-417P12.1	1.36843	0.171108
ENSMUSG00000038233	Fam198a	1.36839	0.170441
ENSMUSG00000073610	Gm10549	1.36839	0.170441
ENSMUSG00000052482	Gm8174	1.36837	0.170145
ENSMUSG00000061863	Gm6822	1.36836	0.17009
ENSMUSG00000103435	Gm36992	1.36832	0.169494
ENSMUSG00000097420	Gm17575	1.36831	0.16923
ENSMUSG00000031919	Tmed6	1.36829	0.169085
ENSMUSG00000073234	Gm8773	1.36826	0.168513
ENSMUSG00000104275	Gm37867	1.3682	0.167567
ENSMUSG00000032110	Acrv1	1.36809	0.165976
ENSMUSG00000083410	Gm14300	1.36809	0.165976
ENSMUSG00000058398	Prss43	1.36806	0.165533
ENSMUSG00000070471	Erich6	1.36806	0.165533
ENSMUSG00000080715	Gm5406	1.36806	0.165533
ENSMUSG00000082393	Gm15028	1.368	0.164463
ENSMUSG00000106629	RP23-209N19.2	1.36795	0.163819
ENSMUSG00000009471	Myod1	1.36792	0.163345
ENSMUSG00000104868	RP23-37I24.1	1.36786	0.162371
ENSMUSG00000078771	Evi2a	1.36783	0.161874
ENSMUSG00000073094	Smim9	1.36781	0.161512
ENSMUSG00000071551	Akr1c19	1.36775	0.160782
ENSMUSG00000085847	Gm14540	1.36775	0.160782
ENSMUSG00000101223	4930568A12Rik	1.36766	0.159143
ENSMUSG00000093409	Gm25193	1.36761	0.158463
ENSMUSG00000090334	Gm17149	1.3676	0.158209
ENSMUSG00000103625	Gm37357	1.36753	0.157183
ENSMUSG00000031621	Isx	1.36738	0.154535
ENSMUSG00000051906	Cd209f	1.36738	0.154535
ENSMUSG00000066760	Psg16	1.36738	0.154535
ENSMUSG00000097693	4930471M09Rik	1.3672	0.151598
ENSMUSG00000104053	Gm38126	1.36716	0.150981
ENSMUSG00000086049	Gm12735	1.36716	0.150921
ENSMUSG00000087246	Gm13346	1.36716	0.150921
ENSMUSG00000033187	BC016579	1.36712	0.150321
ENSMUSG00000090084	Srpx	1.36705	0.149264
ENSMUSG00000093513	Obox4-ps31	1.36705	0.14915
ENSMUSG00000029564	4930519G04Rik	1.36705	0.149203
ENSMUSG00000038300	Pth2	1.36705	0.149203
ENSMUSG00000086168	Gm15221	1.36704	0.148896
ENSMUSG00000022523	Fgf12	1.36696	0.147639
ENSMUSG00000026589	Sec16b	1.36696	0.147639
ENSMUSG00000031603	Fgf20	1.36695	0.147503
ENSMUSG00000081975	Gm12482	1.36695	0.147503
ENSMUSG00000107018	RP23-149A1.2	1.36695	0.147503
ENSMUSG00000029280	Smr3a	1.36691	0.146866
ENSMUSG00000096536	Gm5792	1.36691	0.146866
ENSMUSG00000007805	Twist2	1.36684	0.145395
ENSMUSG00000031635	Anxa10	1.36684	0.145395
ENSMUSG00000084874	Gm12906	1.36684	0.145395
ENSMUSG00000022485	Hoxc5	1.36683	0.145302
ENSMUSG00000022583	Ly6f	1.36671	0.143181
ENSMUSG00000088367	Gm26320	1.36671	0.143181
ENSMUSG00000106269	RP23-443N7.6	1.36671	0.143181
ENSMUSG00000055497	Gm9974	1.36668	0.142516
ENSMUSG00000071716	Apol7e	1.36668	0.142516
ENSMUSG00000081672	Gm13000	1.36668	0.142516
ENSMUSG00000090439	Gm17455	1.36668	0.142516
ENSMUSG00000048003	Catsper4	1.36667	0.142599
ENSMUSG00000089405	Gm24876	1.36667	0.142599
ENSMUSG00000045613	Chrm2	1.36653	0.139962
ENSMUSG00000097753	Gm26689	1.36653	0.139962
ENSMUSG00000107325	RP23-342A15.2	1.36648	0.138974
ENSMUSG00000031374	Zfp92	1.36646	0.138732
ENSMUSG00000027398	Il1b	1.36641	0.137799
ENSMUSG00000037167	Spaca5	1.36641	0.137799
ENSMUSG00000054146	Krt15	1.36641	0.137799
ENSMUSG00000067795	4930444P10Rik	1.36641	0.137799
ENSMUSG00000084780	Gm15350	1.3664	0.137631
ENSMUSG00000104550	RP24-427G24.5	1.3664	0.137631
ENSMUSG00000049176	Frmpd4	1.36638	0.137078
ENSMUSG00000076796	Trav16d-dv11	1.36638	0.137078
ENSMUSG00000090965	Gm17203	1.36638	0.137078
ENSMUSG00000105206	RP23-158A20.2	1.36638	0.137078
ENSMUSG00000060647	Gm7099	1.36636	0.13696
ENSMUSG00000083761	Pgam1-ps1	1.36636	0.13696
ENSMUSG00000088184	Gm23137	1.36636	0.13696
ENSMUSG00000097402	Gm17399	1.3663	0.135745
ENSMUSG00000030399	Ckm	1.3663	0.135653
ENSMUSG00000097534	Gm16675	1.36593	0.469826
ENSMUSG00000030001	Figla	1.36587	0.127359
ENSMUSG00000031845	Bco1	1.36587	0.127359
ENSMUSG00000072460	Atp5l-ps1	1.36587	0.127359
ENSMUSG00000078926	Cdc20b	1.36587	0.127359
ENSMUSG00000080999	Gm11336	1.36587	0.127359
ENSMUSG00000083340	Gm13156	1.36587	0.127359
ENSMUSG00000086190	4930579M01Rik	1.36587	0.127359
ENSMUSG00000089680	Gm15722	1.36587	0.127359
ENSMUSG00000105440	RP23-458I4.3	1.36587	0.127359
ENSMUSG00000106791	RP23-345O17.7	1.36587	0.127359
ENSMUSG00000037202	Prf1	1.36586	0.127125
ENSMUSG00000089504	Gm23475	1.36586	0.127125
ENSMUSG00000097325	Gm16897	1.36586	0.127125
ENSMUSG00000086815	3110082J24Rik	1.36583	0.126653
ENSMUSG00000089719	Gm15758	1.36583	0.126653
ENSMUSG00000098002	Gm9658	1.36583	0.126653
ENSMUSG00000104187	Gm37820	1.36583	0.126653
ENSMUSG00000031872	Bean1	1.36581	0.126321
ENSMUSG00000084220	Gm12387	1.36581	0.126321
ENSMUSG00000107259	RP24-188B2.2	1.36581	0.126321
ENSMUSG00000021903	Galnt15	1.36579	0.125818
ENSMUSG00000030785	Cox6a2	1.36579	0.125818
ENSMUSG00000081473	Gm4853	1.36579	0.125818
ENSMUSG00000087444	Gm5475	1.36579	0.125818
ENSMUSG00000090777	Gm7873	1.36579	0.125818
ENSMUSG00000102784	Gm38251	1.36579	0.125818
ENSMUSG00000103308	Gm37800	1.36579	0.125818
ENSMUSG00000104299	Gm9924	1.36579	0.125818
ENSMUSG00000087524	Gm14285	1.36571	0.124206
ENSMUSG00000098600	Mir6929	1.36571	0.124206
ENSMUSG00000024116	Prss21	1.36564	0.122787
ENSMUSG00000092838	Gm24824	1.36564	0.122787
ENSMUSG00000093336	Mir1954	1.36564	0.122787
ENSMUSG00000000701	Tcl1b5	1.3656	0.121878
ENSMUSG00000022832	Ropn1	1.3656	0.121878
ENSMUSG00000039079	Trhr2	1.3656	0.121878
ENSMUSG00000051839	Gypa	1.3656	0.121878
ENSMUSG00000083446	Gm12826	1.3656	0.121878
ENSMUSG00000090142	Gm15795	1.3656	0.121878
ENSMUSG00000090608	Gm17200	1.3656	0.121878
ENSMUSG00000091185	Gm3278	1.3656	0.121878
ENSMUSG00000091962	Vmn2r78	1.3656	0.121878
ENSMUSG00000096517	Gm6919	1.3656	0.121878
ENSMUSG00000098593	Mir7064	1.3656	0.121878
ENSMUSG00000098729	Gm27200	1.3656	0.121878
ENSMUSG00000104172	Gm37259	1.3656	0.121878
ENSMUSG00000107009	RP24-465E5.2	1.3656	0.121878
ENSMUSG00000020177	9530003J23Rik	1.3656	0.121881
ENSMUSG00000079244	Gm5622	1.3656	0.121881
ENSMUSG00000085592	Gm16321	1.3656	0.121881
ENSMUSG00000086513	9130208D14Rik	1.3656	0.121881
ENSMUSG00000091378	Gm4219	1.3656	0.121881
ENSMUSG00000097022	BC001981	1.3656	0.121881
ENSMUSG00000097987	Gm17786	1.3656	0.121881
ENSMUSG00000079033	Mef2b	1.3655	0.11983
ENSMUSG00000085599	Gm13449	1.3655	0.11983
ENSMUSG00000086258	Gm15239	1.3655	0.11983
ENSMUSG00000095540	Esp4	1.3655	0.11983
ENSMUSG00000097312	Gm26870	1.3655	0.11983
ENSMUSG00000104235	Gm37589	1.3655	0.11983
ENSMUSG00000029664	Tfpi2	1.36516	0.112542
ENSMUSG00000029829	Tmem213	1.36516	0.112542
ENSMUSG00000030068	Gm20696	1.36516	0.112542
ENSMUSG00000042041	2010003K11Rik	1.36516	0.112542
ENSMUSG00000045694	Gm4997	1.36516	0.112542
ENSMUSG00000064519	n-R5s97	1.36516	0.112542
ENSMUSG00000066807	Gm10179	1.36516	0.112542
ENSMUSG00000069008	Gm5537	1.36516	0.112542
ENSMUSG00000080152	Gm12260	1.36516	0.112542
ENSMUSG00000081800	Gm14200	1.36516	0.112542
ENSMUSG00000090219	4930516K23Rik	1.36516	0.112542
ENSMUSG00000096948	Gm4221	1.36516	0.112542
ENSMUSG00000102525	Gm37784	1.36516	0.112542
[truncated: 23,003 more rows]

## Sheet: Table S3
Supplementary Table 3: Sequences of oligos related to pri-miRNA knockout
Oligos	Sequences (5' to 3')
gRNA1-mmu-miR-290	UAGUACAUCGGUCUAACUCA
gRNA2-mmu-miR-290	UGGUUGCUCCCAUAGCACCU
Ex-mmu-miR-290 forward	AGAGAGGCGAAAGTAGATCCAGGA
Ex-mmu-miR-290 reverse	TGTGGCTATGCTTAAAGGCACCT
In-mmu-miR-290 forward	ACGGCTAAGAACTAAGAATT
Pri-miR290-primer1 forward	CGGTAACTGAGGTGGTCGTTGT
Pri-miR290-primer1 reverse	TGGCCGCTACATAGGTGTAACA
Pri-miR290-primer2 forward	TGTGGGTATGATTCAGTCTGTAATGG
Pri-miR290-primer2 reverse	ACCTGTCAAATCTGGGTCACTTC

## Sheet: Table S4
Supplementary Table 4: Sequences for miRNA mimics
miRNA mimics	Sequences (5' to 3')
mmu-let-7c-5p sense	UGAGGUAGUAGGUUGUAUGGUU
mmu-let-7c-5p antisense	CCAUACAACCUACUACCUCAUU
Negative control sense	UUCUCCGAACGUGUCACGUTT
Negative control antisense	ACGUGACACGUUCGGAGAATT

## Sheet: Table S5
Supplementary Table 5: Sequences for real time qPCR primers
Primers	Sequences (5' to 3')
Actb forward	CACAGCTTCTTTGCAGCTCCTT
Actb reverse	CGTCATCCATGGCGAACTG
Nanog forward	GCTCAGCACCAGTGGAGTATCC
Nanog reverse	TCCAGATGCGTTCACCAGATAG
Oct4 forward	CACCCTGGGCGTTCTCTTT
Oct4 reverse	ATGTTCTTAAGGCTGAGCTGCAA
Sox2 forward	GCAAGTACTGGCAAGACCGTT
Sox2 reverse	CGATATCAACCTGCATGGACAT
Rex1 forward	ATCGCTGTGGGCATTAGAGA
Rex1 reverse	CGATCCTGCTTTCTTCTGTGT
Cldn6 forward	GCCCACTCTATCATCCAGGACTT
Cldn6 reverse	CCCCAGCTCCCGCTTT
Pvrl1 forward	GCCCCCACCCCAAATATG
Pvrl1 reverse	TCAGCCTCATCCACAGTGAAGT
Zeb1 forward	GCTGGGCCAACTCTTAACAGA
Zeb1 reverse	CCTGTGATGCGTATCAGAAAAG
Vim forward	ATACTGCTGGCGCACATCAC
Vim reverse	CCCTTTCCCCAGTTTTTAATAGG
Cdh2 forward	CTCTTTATCCCGCCGTTTCA
Cdh2 reverse	TTGCACAGACAGTCGATGCTACT
Cdkn1a forward	GCTGTCTTGCACTCTGGTGT
Cdkn1a reverse	CAATCTGCGCTTGGAGTGAT
Rbl1 forward	TGAGGTTAGCTCCCACAGTAGGA
Rbl1 reverse	GTACTCAACGAGCGGAAGAAGAC
Rbl2 forward	ACTATGGAACCTTGCTCCTGAATC
Rbl2 reverse	CCCCTACCCCTTGGGTGAT
Lats2 forward	GACAAGTCCATGTTTGTGAAAATCA
Lats2 reverse	TTCCGGTTCAGGACATCCTT
Myc forward	GCAGCTCGCCCAAATCC
Myc reverse	CGAGTCCGAGGAAGGAGAGA
Lin28a forward	GGTTCGGCTTCCTGTCTATGA
Lin28a reverse	AGCTTGCTCTGGTGCACAAA
Ei24 forward	TTCCCCCTTTCCTTGTGTCA
Ei24 reverse	AAATTACAAAGCCCATTCATCCA
Casp2 forward	TGGCGGAGGCCTCTTGA
Casp2 reverse	AGACCAACATGATGCCCTCATA
Hnf4 forward	CAGACGTCCTCCTTTTCTTGTGATA
Hnf4 reverse	TGTTTGGTGTGAAGGTCATGATTA
Sox17 forward	ATAAGCCCGAGATGGGTCTTC
Sox17 reverse	CCGTGGCTGTCTGAGAGGTT
T-brachyury forward	CTGGGAGCTCAGTTCTTTCGA
T-brachyury reverse	GAGGACGTGGCAGCTGAGA
Cdx2 forward	CTGCTGTAGGCGGAATGTATGTCT
Cdx2 reverse	AAGGCTTGTTTGGCTCGTTACAC
Nestin forward	AGGTCAGCTGAGCCTATAGTTCAAC
Nestin reverse	GGCCCAAGCCTCTTCCA
Pax6 forward	CACATGAACAGTCAGCCCAT
Pax6 reverse	CTTGGACGGGAACTGACACT
Nlrp12 forward	TCATCACCACACGACCCTGT
Nlrp12 reverse	AAGCCCAGGATCTCCACGTG
